# Supplementary material for: A Fully-Automated Subcortical and Ventricular Shape Generation Pipeline Preserving Smoothness and Anatomical Topology
Source: Front Neurosci. 2018 May 17;12:321. doi: 10.3389/fnins.2018.00321 (PMC5966575; doi:10.3389/fnins.2018.00321)
Supplement: Supplementary file 2 [file Data_Sheet_2.xlsx]

## Sheet: scanParameter
ScanID	ProtocolName	SeriesDescription	EchoNumbers	Manufacturer	MagneticFieldStrength	InPlanePhaseEncodingDirection	SpacingBetweenSlices	PixelSpacing	SamplesPerPixel	RepetitionTime	EchoTime	FlipAngle
scan1	*PREDICT STUDY/3	COR 3D FSPGR	1	GE MEDICAL SYSTEMS	3	ROW	1	['0.9766', '0.9766']	1	7.816	3.004	12
scan2	HD PREDICT (NEW-2011)/4	3D SPGR COR	1	GE MEDICAL SYSTEMS	3	ROW	1	['1', '1']	1	6.584	2.812	12
scan3	HD PREDICT (NEW-2011)/4	3D SPGR COR	1	GE MEDICAL SYSTEMS	3	ROW	1	['1', '1']	1	6.62	2.82	12
scan4	HD PREDICT (NEW-2011)/4	3D SPGR COR	1	GE MEDICAL SYSTEMS	3	ROW	1.4	['0.9375', '0.9375']	1	6.652	2.84	12
scan5	HD PREDICT (NEW-2011)/4	3D SPGR COR	1	GE MEDICAL SYSTEMS	3	ROW	1	['1', '1']	1	6.644	2.812	12
scan6	HD PREDICT (NEW-2011)/4	3D SPGR COR	1	GE MEDICAL SYSTEMS	3	ROW	1	['1', '1']	1	6.616	2.808	12
scan7	HD PREDICT (NEW-2011)/4	3D SPGR COR	1	GE MEDICAL SYSTEMS	3	ROW	1	['1', '1']	1	6.608	2.804	12
scan8	HD PREDICT (NEW-2011)/4	3D SPGR COR	1	GE MEDICAL SYSTEMS	3	ROW	1	['1', '1']	1	6.516	2.796	12
scan9	HD PREDICT (NEW-2011)/4	3D SPGR COR	1	GE MEDICAL SYSTEMS	3	ROW	1	['1', '1']	1	6.544	2.808	12
scan10	HD PREDICT (NEW-2011)/4	3D SPGR COR	1	GE MEDICAL SYSTEMS	3	ROW	1.4	['0.9375', '0.9375']	1	6.708	2.84	12
scan11	HD PREDICT (NEW-2011)/4	3D SPGR COR	1	GE MEDICAL SYSTEMS	3	ROW	1	['1', '1']	1	6.636	2.788	12
scan12	HD PREDICT (NEW-2011)/4	3D SPGR COR	1	GE MEDICAL SYSTEMS	3	ROW	1	['1', '1']	1	6.612	2.812	12
scan13	HD PREDICT (NEW-2011)/4	3D SPGR COR	1	GE MEDICAL SYSTEMS	3	ROW	1	['1', '1']	1	6.632	2.812	12
scan14	HD PREDICT (NEW-2011)/4	3D SPGR COR	1	GE MEDICAL SYSTEMS	3	ROW	1	['1', '1']	1	6.676	2.816	12
scan15	HD PREDICT (NEW-2011)/4	3D SPGR COR	1	GE MEDICAL SYSTEMS	3	ROW	1	['1', '1']	1	6.64	2.788	12
scan16	HD PREDICT (NEW-2011)/4	3D SPGR COR	1	GE MEDICAL SYSTEMS	3	ROW	1	['1', '1']	1	6.576	2.808	12
scan17	HD PREDICT (NEW-2011)/4	3D SPGR COR	1	GE MEDICAL SYSTEMS	3	ROW	1	['1', '1']	1	6.628	2.792	12
scan18	HD PREDICT (NEW-2011)/7	3D SPGR COR	1	GE MEDICAL SYSTEMS	3	ROW	1	['1', '1']	1	6.596	2.816	12
scan19	HD PREDICT (NEW-2011)/7	3D SPGR COR	1	GE MEDICAL SYSTEMS	3	ROW	1	['1', '1']	1	6.54	2.804	12
scan20	HD PREDICT (NEW-2011)/7	3D SPGR COR	1	GE MEDICAL SYSTEMS	3	ROW	1.4	['0.9375', '0.9375']	1	6.568	2.824	12
scan21	HD PREDICT (NEW-2011)/7	3D SPGR COR	1	GE MEDICAL SYSTEMS	3	ROW	1	['1', '1']	1	6.62	2.784	12
scan22	HD PREDICT (NEW-2011)/7	3D SPGR COR	1	GE MEDICAL SYSTEMS	3	ROW	1	['1', '1']	1	6.64	2.804	12
scan23	HD PREDICT (NEW-2011)/7	3D SPGR COR	1	GE MEDICAL SYSTEMS	3	ROW	1	['1', '1']	1	6.584	2.812	12
scan24	HD PREDICT (NEW-2011)/7	3D SPGR COR	1	GE MEDICAL SYSTEMS	3	ROW	1	['1', '1']	1	6.516	2.796	12
scan25	HD PREDICT (NEW-2011)/7	3D SPGR COR	1	GE MEDICAL SYSTEMS	3	ROW	1	['1', '1']	1	6.608	2.812	12
scan26	HD PREDICT (NEW-2011)/7	3D SPGR COR	1	GE MEDICAL SYSTEMS	3	ROW	1	['1', '1']	1	6.684	2.8	12
scan27	HD PREDICT (NEW-2011)/7	3D SPGR COR	1	GE MEDICAL SYSTEMS	3	ROW	1	['1', '1']	1	6.732	2.812	12
scan28	HD PREDICT (NEW-2011)/7	3D SPGR COR	1	GE MEDICAL SYSTEMS	3	ROW	1	['1', '1']	1	6.5	2.788	12
scan29	HD PREDICT 1/4	3D SPGR COR	1	GE MEDICAL SYSTEMS	3	ROW	1	['1', '1']	1	6.712	2.812	12
scan30	HD PREDICT 1/4	3D SPGR COR	1	GE MEDICAL SYSTEMS	3	ROW	1	['1', '1']	1	6.616	2.82	12
scan31	HD PREDICT 1/4	3D SPGR COR	1	GE MEDICAL SYSTEMS	3	ROW	1	['1', '1']	1	6.516	2.796	12
scan32	HD PREDICT 1/4	3D SPGR COR	1	GE MEDICAL SYSTEMS	3	ROW	1	['1', '1']	1	6.776	2.832	12
scan33	HD PREDICT 1/4	3D SPGR COR	1	GE MEDICAL SYSTEMS	3	ROW	1	['1', '1']	1	6.516	2.796	12
scan34	HD PREDICT 1/4	PREDICT_3DSPGR	1	GE MEDICAL SYSTEMS	3	ROW	1.4	['0.9375', '0.9375']	1	6.588	2.832	12
scan35	HD PREDICT 1/4	3D SPGR COR	1	GE MEDICAL SYSTEMS	3	ROW	1	['1', '1']	1	6.644	2.816	12
scan36	HD PREDICT 1/4	3D SPGR COR	1	GE MEDICAL SYSTEMS	3	ROW	1	['1', '1']	1	6.676	2.82	12
scan37	HD PREDICT 1/4	3D SPGR COR	1	GE MEDICAL SYSTEMS	3	ROW	1	['1', '1']	1	6.556	2.804	12
scan38	HD PREDICT 1/4	3D SPGR COR	1	GE MEDICAL SYSTEMS	3	ROW	1	['1', '1']	1	6.504	2.788	12
scan39	HD PREDICT 1/4	3D SPGR COR	1	GE MEDICAL SYSTEMS	3	ROW	1	['1', '1']	1	6.64	2.824	12
scan40	HD PREDICT 1/4	3D SPGR COR	1	GE MEDICAL SYSTEMS	3	ROW	1	['1', '1']	1	6.5	2.788	12
scan41	HD PREDICT 1/4	PREDICT_3DSPGR	1	GE MEDICAL SYSTEMS	3	ROW	1	['1', '1']	1	6.604	2.8	12
scan42	HD PREDICT 1/4	PREDICT_3DSPGR	1	GE MEDICAL SYSTEMS	3	ROW	1	['1', '1']	1	6.628	2.808	12
scan43	HD PREDICT 1/4	PREDICT_3DSPGR	1	GE MEDICAL SYSTEMS	3	ROW	1	['1', '1']	1	6.564	2.8	12
scan44	HD PREDICT 1/4	3D SPGR COR	1	GE MEDICAL SYSTEMS	3	ROW	1	['1', '1']	1	6.516	2.796	12
scan45	HD PREDICT 1/4	3D SPGR COR	1	GE MEDICAL SYSTEMS	3	ROW	1	['1', '1']	1	6.644	2.824	12
scan46	HD PREDICT 1/4	3D SPGR COR	1	GE MEDICAL SYSTEMS	3	ROW	1	['1', '1']	1	6.54	2.804	12
scan47	HD PREDICT 1/4	3D SPGR COR	1	GE MEDICAL SYSTEMS	3	ROW	1	['1', '1']	1	6.788	2.828	12
scan48	HD PREDICT 1/4	3D SPGR COR	1	GE MEDICAL SYSTEMS	3	ROW	1	['1', '1']	1	6.628	2.792	12
scan49	HD PREDICT 1/4	3D SPGR COR	1	GE MEDICAL SYSTEMS	3	ROW	1	['1', '1']	1	6.716	2.812	12
scan50	HD PREDICT 1/4	3D SPGR COR	1	GE MEDICAL SYSTEMS	3	ROW	1	['1', '1']	1	6.724	2.812	12
scan51	HD PREDICT 1/4	3D SPGR COR	1	GE MEDICAL SYSTEMS	3	ROW	1	['1', '1']	1	6.516	2.796	12
scan52	HD PREDICT 1/4	3D SPGR COR	1	GE MEDICAL SYSTEMS	3	ROW	1	['1', '1']	1	6.516	2.796	12
scan53	HD PREDICT 1/7	3D SPGR COR	1	GE MEDICAL SYSTEMS	3	ROW	1	['1', '1']	1	6.56	2.804	12
scan54	HD PREDICT 1/7	3D SPGR COR	1	GE MEDICAL SYSTEMS	3	ROW	1	['1', '1']	1	6.58	2.812	12
scan55	HD PREDICT 1/7	3D SPGR COR	1	GE MEDICAL SYSTEMS	3	ROW	1	['1', '1']	1	6.604	2.816	12
scan56	HD PREDICT 1/7	3D SPGR COR	1	GE MEDICAL SYSTEMS	3	ROW	1	['1', '1']	1	6.516	2.796	12
scan57	HD PREDICT 22.07.2009/4	3D SPGR COR	1	GE MEDICAL SYSTEMS	3	ROW	1	['1', '1']	1	6.624	2.804	12
scan58	HD PREDICT 22.07.2009/4	3D SPGR COR	1	GE MEDICAL SYSTEMS	3	ROW	1	['1', '1']	1	6.644	2.816	12
scan59	MG100-REG; PREDICT HD 2/	COR FSPGR 3D #1	1	GE MEDICAL SYSTEMS	3	ROW	1	['1', '1']	1	7.772	2.976	12
scan60	MG100-REG; PREDICT HD 2/	COR FSPGR 3D #2	1	GE MEDICAL SYSTEMS	3	ROW	1	['1', '1']	1	7.772	2.976	12
scan61	MG100-REG; PREDICT HD 2/	COR FSPGR 3D #1	1	GE MEDICAL SYSTEMS	3	ROW	1	['1', '1']	1	7.772	2.976	12
scan62	MG100-REG; PREDICT HD 2/	COR FSPGR 3D #1	1	GE MEDICAL SYSTEMS	3	ROW	1	['1', '1']	1	7.788	2.984	12
scan63	MG100-REG; PREDICT HD 2/	COR FSPGR 3D #1	1	GE MEDICAL SYSTEMS	3	ROW	1	['1', '1']	1	7.788	2.984	12
scan64	MG100-REG; PREDICT HD 2/	COR FSPGR 3D #1	1	GE MEDICAL SYSTEMS	3	ROW	1	['1', '1']	1	7.772	2.976	12
scan65	MG100-REG; PREDICT HD 2/	COR FSPGR 3D #2	1	GE MEDICAL SYSTEMS	3	ROW	1	['1', '1']	1	7.772	2.976	12
scan66	MG100-REG; PREDICT HD 2/	COR FSPGR 3D #1	1	GE MEDICAL SYSTEMS	3	ROW	1	['1', '1']	1	7.788	2.984	12
scan67	MG100-REG; PREDICT HD 2/	COR FSPGR 3D #2	1	GE MEDICAL SYSTEMS	3	ROW	1	['1', '1']	1	7.772	2.976	12
scan68	MG100-REG; PREDICT2009F/	COR FSPGR 3D #1	1	GE MEDICAL SYSTEMS	3	ROW	1	['1', '1']	1	7.788	2.984	12
scan69	PREDICT STUDY 7-11/3	COR 3D FSPGR	1	GE MEDICAL SYSTEMS	3	ROW	1	['1', '1']	1	7.792	2.984	12
scan70	PREDICT STUDY 7-11/3	COR 3D FSPGR	1	GE MEDICAL SYSTEMS	3	ROW	1	['1', '1']	1	7.792	2.984	12
scan71	PREDICT STUDY 7-11/3	COR 3D FSPGR	1	GE MEDICAL SYSTEMS	3	ROW	1	['1', '1']	1	7.792	2.984	12
scan72	PREDICT STUDY 7-11/3	COR 3D FSPGR	1	GE MEDICAL SYSTEMS	3	ROW	1	['1', '1']	1	7.792	2.984	12
scan73	PREDICT STUDY 7-11/3	COR 3D FSPGR	1	GE MEDICAL SYSTEMS	3	ROW	1	['1', '1']	1	7.792	2.984	12
scan74	PREDICT STUDY 7-11/6	COR 3D FSPGR	1	GE MEDICAL SYSTEMS	3	ROW	1	['1', '1']	1	8.06	3.124	12
scan75	PREDICT STUDY 7-11/6	COR 3D FSPGR	1	GE MEDICAL SYSTEMS	3	ROW	1	['1', '1']	1	7.792	2.984	12
scan76	PREDICT STUDY 7-11/6	COR 3D FSPGR	1	GE MEDICAL SYSTEMS	3	ROW	1	['1', '1']	1	7.792	2.984	12
scan77	PREDICT STUDY 7-11/6	COR 3D FSPGR	1	GE MEDICAL SYSTEMS	3	ROW	1	['1', '1']	1	7.792	2.984	12
scan78	PREDICT STUDY V3/5	Sag BRAVOx1	1	GE MEDICAL SYSTEMS	3	ROW	0.7	['1.1016', '1.1016']	1	6.792	2.528	10
scan79	PREDICT STUDY V3/5	Sag BRAVOx1	1	GE MEDICAL SYSTEMS	3	ROW	0.7	['1.1016', '1.1016']	1	6.792	2.528	10
scan80	PREDICT STUDY V3/5	Sag BRAVOx1	1	GE MEDICAL SYSTEMS	3	ROW	0.7	['1.1016', '1.1016']	1	6.792	2.528	10
scan81	PREDICT STUDY V3/5	Sag BRAVOx1	1	GE MEDICAL SYSTEMS	3	ROW	0.7	['1.1016', '1.1016']	1	6.792	2.528	10
scan82	PREDICT STUDY V3/5	Sag BRAVOx1	1	GE MEDICAL SYSTEMS	3	ROW	0.7	['1.1016', '1.1016']	1	6.792	2.528	10
scan83	PREDICT STUDY V3/5	Sag BRAVOx1	1	GE MEDICAL SYSTEMS	3	ROW	0.7	['1.1016', '1.1016']	1	6.792	2.528	10
scan84	PREDICT STUDY V3/6	Sag BRAVOx2	1	GE MEDICAL SYSTEMS	3	ROW	0.7	['1.1016', '1.1016']	1	6.792	2.528	10
scan85	PREDICT STUDY V3/6	Sag BRAVOx2	1	GE MEDICAL SYSTEMS	3	ROW	0.7	['1.1016', '1.1016']	1	6.792	2.528	10
scan86	PREDICT STUDY V3/6	Sag BRAVOx2	1	GE MEDICAL SYSTEMS	3	ROW	0.7	['1.1016', '1.1016']	1	6.792	2.528	10
scan87	PREDICT STUDY V3/6	Sag BRAVOx2	1	GE MEDICAL SYSTEMS	3	ROW	0.7	['1.1016', '1.1016']	1	6.792	2.528	10
scan88	PREDICT2009FEB/3	COR FSPGR 3D #2	1	GE MEDICAL SYSTEMS	3	ROW	1	['1', '1']	1	7.772	2.976	12
scan89	PREDICT2009FEB/3	COR FSPGR 3D #2	1	GE MEDICAL SYSTEMS	3	ROW	1	['1', '1']	1	7.772	2.976	12
scan90	PREDICT2009FEB/3	COR FSPGR 3D #1	1	GE MEDICAL SYSTEMS	3	ROW	1	['1', '1']	1	7.772	2.976	12
scan91	PREDICT2009FEB/3	COR FSPGR 3D #1	1	GE MEDICAL SYSTEMS	3	ROW	1	['1', '1']	1	7.772	2.976	12
scan92	PREDICT2009FEB/3	COR FSPGR 3D #1	1	GE MEDICAL SYSTEMS	3	ROW	1	['1', '1']	1	7.772	2.976	12
scan93	PREDICT2009FEB/3	COR FSPGR 3D #1	1	GE MEDICAL SYSTEMS	3	ROW	1	['1', '1']	1	7.788	2.984	12
scan94	PREDICT2009FEB/3	COR FSPGR 3D #1	1	GE MEDICAL SYSTEMS	3	ROW	1	['1', '1']	1	7.788	2.984	12
scan95	NA	NA	1	NA	3	ROW	1.1	['1.07142853736877', '1.07142853736877']	1	7.69	3.5	8
scan96	HI RES .63 MPRAGE SENSE	HI RES .63 MPRAGE	1	Philips Medical Systems	3	ROW	0.63	['0.59259259700775', '0.59259259700775']	1	7.3814	3.2709	8
scan97	HI RES .63 MPRAGE SENSE	HI RES .63 MPRAGE	1	Philips Medical Systems	3	ROW	0.63	['0.59259259700775', '0.59259259700775']	1	7.3814	3.2709	8
scan98	HI RES .63 MPRAGE SENSE	HI RES .63 MPRAGE	1	Philips Medical Systems	3	ROW	0.63	['0.59259259700775', '0.59259259700775']	1	7.3829	3.2721	8
scan99	HI RES .63 MPRAGE SENSE	HI RES .63 MPRAGE	1	Philips Medical Systems	3	ROW	0.63	['0.59259259700775', '0.59259259700775']	1	7.4089	3.289	8
scan100	HI RES .63 MPRAGE SENSE	HI RES .63 MPRAGE	1	Philips Medical Systems	3	ROW	0.63	['0.59259259700775', '0.59259259700775']	1	7.3065	3.267	8
scan101	HI RES .63 MPRAGE SENSE	HI RES .63 MPRAGE	1	Philips Medical Systems	3	ROW	0.63	['0.59259259700775', '0.59259259700775']	1	7.3274	3.269	8
scan102	HI RES .63 MPRAGE SENSE	HI RES .63 MPRAGE	1	Philips Medical Systems	3	ROW	0.63	['0.59259259700775', '0.59259259700775']	1	7.3837	3.272	8
scan103	HI RES .63 MPRAGE SENSE	HI RES .63 MPRAGE	1	Philips Medical Systems	3	ROW	0.63	['0.59259259700775', '0.59259259700775']	1	7.3162	3.262	8
scan104	HI RES .63 MPRAGE SENSE	HI RES .63 MPRAGE	1	Philips Medical Systems	3	ROW	0.63	['0.59259259700775', '0.59259259700775']	1	7.3604	3.276	8
scan105	HI RES_63 MPRAGE SENSE	HI RES_63 MPRAGE	1	Philips Medical Systems	3	ROW	0.63	['0.59259259700775', '0.59259259700775']	1	7.2915	3.261	8
scan106	HI RES_63 MPRAGE SENSE	HI RES_63 MPRAGE	1	Philips Medical Systems	3	ROW	0.63	['0.59259259700775', '0.59259259700775']	1	7.2503	3.257	8
scan107	HI RES_63 MPRAGE SENSE	HI RES_63 MPRAGE	1	Philips Medical Systems	3	ROW	0.63	['0.59259259700775', '0.59259259700775']	1	7.3082	3.261	8
scan108	HI RES_63 MPRAGE SENSE	HI RES_63 MPRAGE	1	Philips Medical Systems	3	ROW	0.63	['0.59259259700775', '0.59259259700775']	1	7.3483	3.268	8
scan109	HI RES_63 MPRAGE SENSE	HI RES_63 MPRAGE	1	Philips Medical Systems	3	ROW	0.63	['0.59259259700775', '0.59259259700775']	1	7.3104	3.28	8
scan110	HI RES_63 MPRAGE SENSE	HI RES_63 MPRAGE	1	Philips Medical Systems	3	ROW	0.63	['0.59259259700775', '0.59259259700775']	1	7.3227	3.257	8
scan111	HI RES_63 MPRAGE SENSE	HI RES_63 MPRAGE	1	Philips Medical Systems	3	ROW	0.63	['0.59259259700775', '0.59259259700775']	1	7.3119	3.27	8
scan112	HI RES_63 MPRAGE SENSE	HI RES_63 MPRAGE	1	Philips Medical Systems	3	ROW	0.63	['0.59259259700775', '0.59259259700775']	1	7.3015	3.265	8
scan113	MPRAGE cor CLEAR	MPRAGE cor	1	Philips Medical Systems	3	ROW	1.1	['1.07142853736877', '1.07142853736877']	1	7.69	3.5006	8
scan114	MPRAGE cor CLEAR	MPRAGE cor	1	Philips Medical Systems	3	ROW	1.1	['1.07142853736877', '1.07142853736877']	1	7.69	3.5	8
scan115	MPRAGE cor CLEAR	MPRAGE cor	1	Philips Medical Systems	3	ROW	1.1	['1.07142853736877', '1.07142853736877']	1	7.69	3.5	8
scan116	MPRAGE cor CLEAR	MPRAGE cor	1	Philips Medical Systems	3	ROW	1.1	['1.07142853736877', '1.07142853736877']	1	7.69	3.5	8
scan117	MPRAGE cor CLEAR	MPRAGE cor	1	Philips Medical Systems	3	ROW	1.1	['1.07142853736877', '1.07142853736877']	1	7.69	3.5	8
scan118	MPRAGE cor CLEAR	MPRAGE cor	1	Philips Medical Systems	3	ROW	1.1	['1.07142853736877', '1.07142853736877']	1	7.69	3.5	8
scan119	MPRAGE cor CLEAR	MPRAGE cor	1	Philips Medical Systems	3	ROW	1.1	['1.07142853736877', '1.07142853736877']	1	7.69	3.5	8
scan120	MPRAGE cor CLEAR	MPRAGE cor	1	Philips Medical Systems	3	ROW	1.1	['1.07142853736877', '1.07142853736877']	1	7.69	3.5	8
scan121	MPRAGE cor CLEAR	MPRAGE cor	1	Philips Medical Systems	3	ROW	1.1	['1.07142853736877', '1.07142853736877']	1	7.69	3.5	8
scan122	MPRAGE cor CLEAR	MPRAGE cor	1	Philips Medical Systems	3	ROW	1.1	['1.07142853736877', '1.07142853736877']	1	7.69	3.5	8
scan123	MPRAGE cor CLEAR	MPRAGE cor	1	Philips Medical Systems	3	ROW	1.1	['1.07142853736877', '1.07142853736877']	1	7.69	3.5	8
scan124	MPRAGE cor CLEAR	MPRAGE cor	1	Philips Medical Systems	3	ROW	1.1	['1.07142853736877', '1.07142853736877']	1	7.69	3.5	8
scan125	MPRAGE cor CLEAR	MPRAGE cor	1	Philips Medical Systems	3	ROW	1.1	['1.07142853736877', '1.07142853736877']	1	7.69	3.5	8
scan126	MPRAGE cor CLEAR	MPRAGE cor	1	Philips Medical Systems	3	ROW	1.1	['1.07142853736877', '1.07142853736877']	1	7.69	3.501	8
scan127	MPRAGE cor CLEAR	MPRAGE cor	1	Philips Medical Systems	3	ROW	1.1	['1.07142853736877', '1.07142853736877']	1	7.69	3.501	8
scan128	MPRAGE cor CLEAR	MPRAGE cor	1	Philips Medical Systems	3	ROW	1.1	['1.07142853736877', '1.07142853736877']	1	7.69	3.501	8
scan129	MPRAGE1x1x1 SENSE	MPRAGE1x1x1 SENSE	1	Philips Medical Systems	3	ROW	1.1	['1.07142853736877', '1.07142853736877']	1	7.69	3.501	8
scan130	MPRAGE1x1x1 SENSE	MPRAGE1x1x1 SENSE	1	Philips Medical Systems	3	ROW	1.1	['1.071429', '1.071429']	1	7.69	3.501	8
scan131	MPRAGE1x1x1 SENSE	MPRAGE1x1x1 SENSE	NA	Philips Medical Systems	3	NA	1.1	NA	1	NA	NA	NA
scan132	MPRAGE1x1x1 SENSE	MPRAGE1x1x1 SENSE	NA	Philips Medical Systems	3	NA	1.1	NA	1	NA	NA	NA
scan133	NA	NA	1	Philips Medical Systems	3	ROW	1.1	['1.07142853736877', '1.07142853736877']	1	7.69	3.5	8
scan134	NA	NA	1	Philips Medical Systems	3	ROW	0.63	['0.59259259700775', '0.59259259700775']	1	7.3229	3.264	8
scan135	Patient Aligned MPR	Patient Aligned MPR	1	Philips Medical Systems	3	ROW	15.625	['0.9765625', '0.9765625']	1	3.1268	1.402	8
scan136	Patient Aligned MPR	Patient Aligned MPR	1	Philips Medical Systems	3	ROW	15.625	['0.9765625', '0.9765625']	1	3.1266	1.402	8
scan137	Patient Aligned MPR	Patient Aligned MPR	1	Philips Medical Systems	3	ROW	10	['0.9765625', '0.9765625']	1	3.1266	1.402	8
scan138	Patient Aligned MPR	Patient Aligned MPR	1	Philips Medical Systems	3	ROW	15.625	['0.9765625', '0.9765625']	1	3.1266	1.402	8
scan139	Patient Aligned MPR	Patient Aligned MPR	1	Philips Medical Systems	3	ROW	15.625	['0.9765625', '0.9765625']	1	3.1266	1.402	8
scan140	Sag HI RES T1 SENSE	Sag HI RES T1	1	Philips Medical Systems	3	ROW	0.63	['0.592593', '0.592593']	1	7.2992	3.2614	8
scan141	Sag HI RES T1 SENSE	Sag HI RES T1	1	Philips Medical Systems	3	ROW	0.63	['0.592593', '0.592593']	1	7.3462	3.266	8
scan142	Sag HI RES T1 SENSE	Sag HI RES T1	1	Philips Medical Systems	3	ROW	0.63	['0.59259259700775', '0.59259259700775']	1	7.9953	3.483	8
scan143	SmartBrain	SmartBrain	1	Philips Medical Systems	3	ROW	2.2	['0.9765625', '0.9765625']	1	3.1268	1.402	8
scan144	SmartBrain	SmartBrain	1	Philips Medical Systems	3	ROW	2.2	['0.9765625', '0.9765625']	1	3.1266	1.402	8
scan145	T1 3D MPRAGE COR CLEAR	T1 3D MPRAGE COR	1	Philips Medical Systems	3	ROW	1.1	['1.07142853736877', '1.07142853736877']	1	7.69	3.501	8
scan146	T1 3D MPRAGE COR CLEAR	T1 3D MPRAGE COR	1	Philips Medical Systems	3	ROW	1.1	['1.07142853736877', '1.07142853736877']	1	7.69	3.501	8
scan147	T1 3D MPRAGE COR CLEAR	T1 3D MPRAGE COR	1	Philips Medical Systems	3	ROW	1.1	['1.07142853736877', '1.07142853736877']	1	7.69	3.501	8
scan148	T1 3D MPRAGE COR CLEAR	T1 3D MPRAGE COR	1	Philips Medical Systems	3	ROW	1.1	['1.07142853736877', '1.07142853736877']	1	7.69	3.501	8
scan149	T1 3D MPRAGE COR CLEAR	T1 3D MPRAGE COR	1	Philips Medical Systems	3	ROW	1.1	['1.07142853736877', '1.07142853736877']	1	7.69	3.5	8
scan150	T1_HI-RES_opt SENSE	T1_HI-RES_opt	1	Philips Medical Systems	3	ROW	0.63	['0.59259259700775', '0.59259259700775']	1	7.2339	3.2322	8
scan151	T1W T1TFE CLEAR	T1W T1TFE	1	Philips Medical Systems	3	ROW	1.1	['1.07142853736877', '1.07142853736877']	1	7.7	3.5002	8
scan152	T1W T1TFE CLEAR	T1W T1TFE	1	Philips Medical Systems	3	ROW	1.1	['1.07142853736877', '1.07142853736877']	1	7.7	3.5002	8
scan153	T1W T1TFE CLEAR	T1W T1TFE	1	Philips Medical Systems	3	ROW	1.1	['1.07142853736877', '1.07142853736877']	1	7.7	3.5002	8
scan154	T1W T1TFE CLEAR	T1W T1TFE	1	Philips Medical Systems	3	ROW	1.1	['1.07142853736877', '1.07142853736877']	1	7.7	3.5002	8
scan155	WIP HI RES .63 MPRAGE SENSE	HI RES .63 MPRAGE	1	Philips Medical Systems	3	ROW	0.63	['0.59259259700775', '0.59259259700775']	1	7.3229	3.264	8
scan156	WIP HI RES .63 MPRAGE SENSE	HI RES .63 MPRAGE	NA	Philips Medical Systems	3	NA	0.63	NA	1	NA	NA	NA
scan157	WIP HI RES .63 MPRAGE-opt SENSE	HI RES .63 MPRAGE-opt	1	Philips Medical Systems	3	ROW	0.63	['0.59259259700775', '0.59259259700775']	1	7.3489	3.271	8
scan158	WIP HI RES .63 MPRAGE-opt SENSE	HI RES .63 MPRAGE-opt	1	Philips Medical Systems	3	ROW	0.63	['0.59259259700775', '0.59259259700775']	1	7.3296	3.268	8
scan159	WIP HI RES .63 MPRAGE-opt SENSE	HI RES .63 MPRAGE-opt	1	Philips Medical Systems	3	ROW	0.63	['0.59259259700775', '0.59259259700775']	1	7.358	3.27	8
scan160	WIP HI RES .63 MPRAGE-opt SENSE	HI RES .63 MPRAGE-opt	1	Philips Medical Systems	3	ROW	0.63	['0.59259259700775', '0.59259259700775']	1	7.3211	3.263	8
scan161	WIP HI RES_63 MPRAGE SENSE	HI RES_63 MPRAGE	1	Philips Medical Systems	3	ROW	0.63	['0.59259259700775', '0.59259259700775']	1	7.3409	3.266	8
scan162	WIP MPRAGE cor CLEAR	MPRAGE cor	1	Philips Medical Systems	3	ROW	1.1	['1.07142853736877', '1.07142853736877']	1	7.69	3.5	8
scan163	WIP MPRAGE cor CLEAR	MPRAGE cor	1	Philips Medical Systems	3	ROW	1.1	['1.07142853736877', '1.07142853736877']	1	7.69	3.5	8
scan164	WIP MPRAGE cor CLEAR	MPRAGE cor	1	Philips Medical Systems	3	ROW	1.1	['1.07142853736877', '1.07142853736877']	1	7.69	3.5	8
scan165	WIP MPRAGE cor CLEAR	MPRAGE cor	1	Philips Medical Systems	3	ROW	1.1	['1.07142853736877', '1.07142853736877']	1	7.69	3.5	8
scan166	WIP MPRAGE cor CLEAR	MPRAGE cor	1	Philips Medical Systems	3	ROW	1.1	['1.07142853736877', '1.07142853736877']	1	7.69	3.5	8
scan167	WIP MPRAGE cor CLEAR	MPRAGE cor	1	Philips Medical Systems	3	ROW	1.1	['1.07142853736877', '1.07142853736877']	1	7.69	3.5	8
scan168	WIP MPRAGE cor CLEAR	MPRAGE cor	1	Philips Medical Systems	3	ROW	1.1	['1.07142853736877', '1.07142853736877']	1	7.69	3.5	8
scan169	WIP MPRAGE cor CLEAR	MPRAGE cor	1	Philips Medical Systems	3	ROW	1.1	['1.07142853736877', '1.07142853736877']	1	7.69	3.5	8
scan170	WIP MPRAGE cor CLEAR	MPRAGE cor	1	Philips Medical Systems	3	ROW	1.1	['1.07142853736877', '1.07142853736877']	1	7.69	3.5	8
scan171	WIP MPRAGE cor CLEAR	MPRAGE cor	1	Philips Medical Systems	3	ROW	1.1	['1.07142853736877', '1.07142853736877']	1	7.69	3.5	8
scan172	WIP MPRAGE cor CLEAR	MPRAGE cor	NA	Philips Medical Systems	3	NA	1.1	NA	1	NA	NA	NA
scan173	WIP MPRAGE cor CLEAR	MPRAGE cor	1	Philips Medical Systems	3	ROW	1.1	['1.07142853736877', '1.07142853736877']	1	7.69	3.5	8
scan174	WIP SmartBrain	SmartBrain	1	Philips Medical Systems	3	ROW	2.2	['0.9765625', '0.9765625']	1	3.1266	1.402	8
scan175	WIP SmartBrain	SmartBrain	1	Philips Medical Systems	3	ROW	2.2	['0.9765625', '0.9765625']	1	3.1266	1.402	8
scan176	WIP T1_HI-RES_opt SENSE	T1_HI-RES_opt	1	Philips Medical Systems	3	ROW	0.63	['0.59259259700775', '0.59259259700775']	1	7.4585	3.303	8
scan177	WIP T1_HI-RES_opt SENSE	T1_HI-RES_opt	1	Philips Medical Systems	3	ROW	0.63	['0.59259259700775', '0.59259259700775']	1	7.429	3.289	8
scan178	WIP T1_HI-RES_opt SENSE	T1_HI-RES_opt	1	Philips Medical Systems	3	ROW	0.63	['0.59259259700775', '0.59259259700775']	1	7.3463	3.277	8
scan179	WIP T1W T1TFE CLEAR	PREDICT_3DSPGR	1	Philips Medical Systems	3	ROW	1.1	['1.07142853736877', '1.07142853736877']	1	7.7	3.5	8
scan180	WIP T1W T1TFE CLEAR	T1W T1TFE	1	Philips Medical Systems	3	ROW	1.1	['1.07142853736877', '1.07142853736877']	1	7.7	3.5	8
scan181	WIP T1W T1TFE CLEAR	T1W T1TFE	1	Philips Medical Systems	3	ROW	1.1	['1.07142853736877', '1.07142853736877']	1	7.7	3.5	8
scan182	WIP T1W T1TFE CLEAR	T1W T1TFE	1	Philips Medical Systems	3	ROW	1.1	['1.07142853736877', '1.07142853736877']	1	7.7	3.5	8
scan183	WIP T1W T1TFE CLEAR	T1W T1TFE	1	Philips Medical Systems	3	ROW	1.1	['1.07142853736877', '1.07142853736877']	1	7.7	3.5	8
scan184	WIP T1W T1TFE CLEAR	T1W T1TFE	1	Philips Medical Systems	3	ROW	1.1	['1.07142853736877', '1.07142853736877']	1	7.7	3.5	8
scan185	WIP T1W T1TFE CLEAR	T1W T1TFE	1	Philips Medical Systems	3	ROW	1.1	['1.07142853736877', '1.07142853736877']	1	7.7	3.5	8
scan186	WIP T1W T1TFE CLEAR	T1W T1TFE	1	Philips Medical Systems	3	ROW	1.1	['1.07142853736877', '1.07142853736877']	1	7.7	3.5	8
scan187	WIP T1W T1TFE CLEAR	PREDICT_3DSPGR	1	Philips Medical Systems	3	ROW	1.1	['1.07142853736877', '1.07142853736877']	1	7.7	3.5	8
scan188	WIP T1W T1TFE CLEAR	PREDICT_3DSPGR	1	Philips Medical Systems	3	ROW	1.1	['1.07142853736877', '1.07142853736877']	1	7.7	3.5	8
scan189	WIP T1W T1TFE CLEAR	T1W T1TFE	1	Philips Medical Systems	3	ROW	1.1	['1.07142853736877', '1.07142853736877']	1	7.7	3.5	8
scan190	WIP T1W T1TFE CLEAR	T1W T1TFE	1	Philips Medical Systems	3	ROW	1.1	['1.07142853736877', '1.07142853736877']	1	7.7	3.5	8
scan191	WIP T1W T1TFE CLEAR	T1W T1TFE	1	Philips Medical Systems	3	ROW	1.1	['1.07142853736877', '1.07142853736877']	1	7.7	3.5	8
scan192	WIP T1W T1TFE CLEAR	T1W T1TFE	1	Philips Medical Systems	3	ROW	1.1	['1.07142853736877', '1.07142853736877']	1	7.7	3.5	8
scan193	WIP T1W T1TFE CLEAR	T1W T1TFE	1	Philips Medical Systems	3	ROW	1.1	['1.07142853736877', '1.07142853736877']	1	7.7	3.5	8
scan194	WIP T1W T1TFE CLEAR	T1W T1TFE	1	Philips Medical Systems	3	ROW	1.1	['1.07142853736877', '1.07142853736877']	1	7.7	3.5	8
scan195	WIP T1W T1TFE CLEAR	T1W T1TFE	1	Philips Medical Systems	3	ROW	1.1	['1.07142853736877', '1.07142853736877']	1	7.7	3.5	8
scan196	WIP T1W T1TFE CLEAR	T1W T1TFE	1	Philips Medical Systems	3	ROW	1.1	['1.07142853736877', '1.07142853736877']	1	7.7	3.5	8
scan197	WIP T1W T1TFE CLEAR	T1W T1TFE	1	Philips Medical Systems	3	ROW	1.1	['1.07142853736877', '1.07142853736877']	1	7.7	3.5	8
scan198	WIP T1W T1TFE CLEAR	T1W T1TFE	1	Philips Medical Systems	3	ROW	1.1	['1.07142853736877', '1.07142853736877']	1	7.7	3.5	8
scan199	WIP T1W T1TFE CLEAR	T1W T1TFE	1	Philips Medical Systems	3	ROW	1.1	['1.07142853736877', '1.07142853736877']	1	7.7	3.5	8
scan200	WIP T1W T1TFE CLEAR	T1W T1TFE	1	Philips Medical Systems	3	ROW	1.1	['1.07142853736877', '1.07142853736877']	1	7.7	3.5	8
scan201	WIP T1W T1TFE CLEAR	T1W T1TFE	1	Philips Medical Systems	3	ROW	1.1	['1.07142853736877', '1.07142853736877']	1	7.7	3.5	8
scan202	WIP T1W T1TFE CLEAR	T1W T1TFE	1	Philips Medical Systems	3	ROW	1.1	['1.07142853736877', '1.07142853736877']	1	7.7	3.5	8
scan203	WIP T1W T1TFE CLEAR	T1W T1TFE	1	Philips Medical Systems	3	ROW	1.1	['1.07142853736877', '1.07142853736877']	1	7.7	3.5	8
scan204	WIP T1W T1TFE CLEAR	T1W T1TFE	1	Philips Medical Systems	3	ROW	1.1	['1.07142853736877', '1.07142853736877']	1	7.7	3.5	8
scan205	WIP T1W T1TFE CLEAR	T1W T1TFE	1	Philips Medical Systems	3	ROW	1.1	['1.07142853736877', '1.07142853736877']	1	7.7	3.5	8
scan206	WIP T1W T1TFE CLEAR	T1W T1TFE	1	Philips Medical Systems	3	ROW	1.1	['1.07142853736877', '1.07142853736877']	1	7.7	3.5	8
scan207	WIP T1W T1TFE CLEAR	T1W T1TFE	1	Philips Medical Systems	3	ROW	1.1	['1.07142853736877', '1.07142853736877']	1	7.7	3.5	8
scan208	WIP T1W T1TFE CLEAR	T1W T1TFE	1	Philips Medical Systems	3	ROW	1.1	['1.07142853736877', '1.07142853736877']	1	7.7	3.5	8
scan209	WIP T1W T1TFE CLEAR	T1W T1TFE	1	Philips Medical Systems	3	ROW	1.1	['1.07142853736877', '1.07142853736877']	1	7.7	3.5	8
scan210	WIP T1W T1TFE CLEAR	T1W T1TFE	1	Philips Medical Systems	3	ROW	1.1	['1.07142853736877', '1.07142853736877']	1	7.7	3.5	8
scan211	WIP T1W T1TFE CLEAR	T1W T1TFE	1	Philips Medical Systems	3	ROW	1.1	['1.07142853736877', '1.07142853736877']	1	7.7	3.5	8
scan212	WIP T1W T1TFE CLEAR	T1W T1TFE	1	Philips Medical Systems	3	ROW	1.1	['1.07142853736877', '1.07142853736877']	1	7.7	3.5	8
scan213	WIP T1W T1TFE CLEAR	T1W T1TFE	1	Philips Medical Systems	3	ROW	1.1	['1.07142853736877', '1.07142853736877']	1	7.7	3.5	8
scan214	WIP T1W T1TFE CLEAR	T1W T1TFE	1	Philips Medical Systems	3	ROW	1.1	['1.07142853736877', '1.07142853736877']	1	7.7	3.5	8
scan215	WIP T1W T1TFE CLEAR	T1W T1TFE	1	Philips Medical Systems	3	ROW	1.1	['1.07142853736877', '1.07142853736877']	1	7.7	3.5	8
scan216	WIP T1W T1TFE CLEAR	T1W T1TFE	1	Philips Medical Systems	3	ROW	1.1	['1.07142853736877', '1.07142853736877']	1	7.7	3.5	8
scan217	WIP T1W T1TFE CLEAR	T1W T1TFE	1	Philips Medical Systems	3	ROW	1.1	['1.07142853736877', '1.07142853736877']	1	7.7	3.5	8
scan218	ep2d_pace_pmu_float_ST_204_3	ep2d_pace_pmu_float_ST_204_3	1	SIEMENS	3	COL	4	['2', '2']	1	2800	29	80
scan219	gre_field_mapping	gre_field_mapping	2	SIEMENS	3	COL	4	['4', '4']	1	388	7.35	60
scan220	Hi_Temporal_Resolution	Hi_Temporal_Resolution_TT=14.2s	1	SIEMENS	3	ROW	NA	['1.4583333730698', '1.4583333730698']	1	2.62	0.94	19
scan221	localizer	localizer	1	SIEMENS	3	COL	12	['0.546875', '0.546875']	1	20	5	40
scan222	MPRAGE T1 Coronal	MPRAGE T1 Coronal	1	SIEMENS	3	ROW	NA	['0.55078125', '0.55078125']	1	2300	1.93	10
scan223	MPRAGE T1 Coronal	MPRAGE T1 Coronal	1	SIEMENS	3	ROW	NA	['0.55078125', '0.55078125']	1	2300	1.93	10
scan224	MPRAGE T1 Coronal	MPRAGE T1 Coronal	1	SIEMENS	3	ROW	NA	['0.55078125', '0.55078125']	1	2300	1.93	10
scan225	MPRAGE T1 Coronal	MPRAGE T1 Coronal	1	SIEMENS	3	ROW	NA	['0.55078125', '0.55078125']	1	2300	1.93	10
scan226	MPRAGE T1 Coronal	MPRAGE T1 Coronal	1	SIEMENS	3	ROW	NA	['0.55078125', '0.55078125']	1	2300	1.93	10
scan227	MPRAGE T1 Coronal	MPRAGE T1 Coronal	1	SIEMENS	3	ROW	NA	['0.55078125', '0.55078125']	1	2300	1.93	10
scan228	MPRAGE T1 Coronal	MPRAGE T1 Coronal	1	SIEMENS	3	ROW	NA	['0.55078125', '0.55078125']	1	2300	1.93	10
scan229	MPRAGE T1 Coronal	MPRAGE T1 Coronal	1	SIEMENS	3	ROW	NA	['0.55078125', '0.55078125']	1	2300	1.93	10
scan230	MPRAGE T1 Coronal	MPRAGE T1 Coronal	1	SIEMENS	3	ROW	NA	['0.55078125', '0.55078125']	1	2300	1.93	10
scan231	MPRAGE T1 Coronal	MPRAGE T1 Coronal	1	SIEMENS	3	ROW	NA	['0.55078125', '0.55078125']	1	2300	1.93	10
scan232	MPRAGE T1 Coronal	MPRAGE T1 Coronal	1	SIEMENS	3	ROW	NA	['0.55078125', '0.55078125']	1	2300	1.93	10
scan233	MPRAGE T1 Coronal	MPRAGE T1 Coronal	1	SIEMENS	3	ROW	NA	['0.55078125', '0.55078125']	1	2300	1.93	10
scan234	MPRAGE T1 Coronal	MPRAGE T1 Coronal	1	SIEMENS	3	ROW	NA	['0.55078125', '0.55078125']	1	2300	1.93	10
scan235	MPRAGE T1 Coronal	MPRAGE T1 Coronal	1	SIEMENS	3	ROW	NA	['0.55078125', '0.55078125']	1	2300	1.93	10
scan236	MPRAGE T1 Coronal	MPRAGE T1 Coronal	1	SIEMENS	3	ROW	NA	['0.55078125', '0.55078125']	1	2300	1.93	10
scan237	MPRAGE T1 Coronal	MPRAGE T1 Coronal	1	SIEMENS	3	ROW	NA	['0.55078125', '0.55078125']	1	2300	1.93	10
scan238	MPRAGE T1 Coronal	MPRAGE T1 Coronal	1	SIEMENS	3	ROW	NA	['0.55078125', '0.55078125']	1	2300	1.93	10
scan239	MPRAGE T1 Coronal	MPRAGE T1 Coronal	1	SIEMENS	3	ROW	NA	['0.55078125', '0.55078125']	1	2300	1.93	10
scan240	MPRAGE T1 Coronal	MPRAGE T1 Coronal	1	SIEMENS	3	ROW	NA	['0.55078125', '0.55078125']	1	2300	1.93	10
scan241	MPRAGE T1 Coronal	MPRAGE T1 Coronal	1	SIEMENS	3	ROW	NA	['0.55078125', '0.55078125']	1	2300	1.93	10
scan242	MPRAGE T1 Coronal	MPRAGE T1 Coronal	1	SIEMENS	3	ROW	NA	['0.55078125', '0.55078125']	1	2300	1.93	10
scan243	MPRAGE T1 Coronal	MPRAGE T1 Coronal	1	SIEMENS	3	ROW	NA	['0.55078125', '0.55078125']	1	2300	1.93	10
scan244	MPRAGE T1 Coronal	MPRAGE T1 Coronal	1	SIEMENS	3	ROW	NA	['0.55078125', '0.55078125']	1	2300	1.93	10
scan245	MPRAGE T1 Coronal	MPRAGE T1 Coronal	1	SIEMENS	3	ROW	NA	['0.55078125', '0.55078125']	1	2300	1.93	10
scan246	MPRAGE T1 Coronal	MPRAGE T1 Coronal	1	SIEMENS	3	ROW	NA	['0.55078125', '0.55078125']	1	2300	1.93	10
scan247	MPRAGE T1 Coronal	MPRAGE T1 Coronal	1	SIEMENS	3	ROW	NA	['0.55078125', '0.55078125']	1	2300	1.95	10
scan248	MPRAGE T1 Coronal	MPRAGE T1 Coronal	1	SIEMENS	3	ROW	NA	['0.55078125', '0.55078125']	1	2300	1.95	10
scan249	MPRAGE T1 Coronal	MPRAGE T1 Coronal	1	SIEMENS	3	ROW	NA	['0.55078125', '0.55078125']	1	2300	1.95	10
scan250	MPRAGE T1 Coronal	MPRAGE T1 Coronal	1	SIEMENS	3	ROW	NA	['0.55078125', '0.55078125']	1	2300	1.95	10
scan251	MPRAGE T1 Coronal	MPRAGE T1 Coronal	1	SIEMENS	3	ROW	NA	['0.55078125', '0.55078125']	1	2300	1.95	10
scan252	MPRAGE T1 Coronal	MPRAGE T1 Coronal	1	SIEMENS	3	ROW	NA	['0.55078125', '0.55078125']	1	2300	1.95	10
scan253	MPRAGE T1 Coronal	MPRAGE T1 Coronal	1	SIEMENS	3	ROW	NA	['0.55078125', '0.55078125']	1	2300	1.95	10
scan254	MPRAGE T1 Coronal	MPRAGE T1 Coronal	1	SIEMENS	3	ROW	NA	['0.55078125', '0.55078125']	1	2300	1.95	10
scan255	MPRAGE T1 Coronal	MPRAGE T1 Coronal	1	SIEMENS	3	ROW	NA	['0.55078125', '0.55078125']	1	2300	1.95	10
scan256	MPRAGE T1 Coronal	MPRAGE T1 Coronal	1	SIEMENS	3	ROW	NA	['0.55078125', '0.55078125']	1	2300	1.95	10
scan257	MPRAGE T1 Coronal	MPRAGE T1 Coronal	1	SIEMENS	3	ROW	NA	['0.55078125', '0.55078125']	1	2300	1.95	10
scan258	MPRAGE T1 Coronal	MPRAGE T1 Coronal	1	SIEMENS	3	ROW	NA	['0.55078125', '0.55078125']	1	2300	1.95	10
scan259	MPRAGE T1 Coronal	MPRAGE T1 Coronal	1	SIEMENS	3	ROW	NA	['0.55078125', '0.55078125']	1	2300	1.95	10
scan260	MPRAGE T1 Coronal	MPRAGE T1 Coronal	1	SIEMENS	3	ROW	NA	['0.55078125', '0.55078125']	1	2300	1.95	10
scan261	MPRAGE T1 Coronal	MPRAGE T1 Coronal	1	SIEMENS	3	ROW	NA	['0.55078125', '0.55078125']	1	2300	1.95	10
scan262	MPRAGE T1 Coronal	MPRAGE T1 Coronal	1	SIEMENS	3	ROW	NA	['0.55078125', '0.55078125']	1	2300	1.95	10
scan263	MPRAGE T1 Coronal	MPRAGE T1 Coronal	1	SIEMENS	3	ROW	NA	['0.55078125', '0.55078125']	1	2300	1.95	10
scan264	MPRAGE T1 Coronal	MPRAGE T1 Coronal	1	SIEMENS	3	ROW	NA	['0.55078125', '0.55078125']	1	2300	1.95	10
scan265	MPRAGE T1 Coronal	MPRAGE T1 Coronal	1	SIEMENS	3	ROW	NA	['0.55078125', '0.55078125']	1	2300	1.95	10
scan266	MPRAGE T1 Coronal	MPRAGE T1 Coronal	1	SIEMENS	3	ROW	NA	['0.55078125', '0.55078125']	1	2300	1.95	10
scan267	MPRAGE T1 Coronal	MPRAGE T1 Coronal	1	SIEMENS	3	ROW	NA	['0.55078125', '0.55078125']	1	2300	1.95	10
scan268	MPRAGE T1 Coronal	MPRAGE T1 Coronal	1	SIEMENS	3	ROW	NA	['0.55078125', '0.55078125']	1	2300	1.95	10
scan269	MPRAGE T1 Coronal	MPRAGE T1 Coronal	1	SIEMENS	3	ROW	NA	['0.55078125', '0.55078125']	1	2300	1.95	10
scan270	MPRAGE T1 Coronal	MPRAGE T1 Coronal	1	SIEMENS	3	ROW	NA	['0.55078125', '0.55078125']	1	2300	1.95	10
scan271	MPRAGE T1 Coronal	MPRAGE T1 Coronal	1	SIEMENS	3	ROW	NA	['0.55078125', '0.55078125']	1	2300	1.95	10
scan272	MPRAGE T1 Coronal	MPRAGE T1 Coronal	1	SIEMENS	3	ROW	NA	['0.55078125', '0.55078125']	1	2300	1.95	10
scan273	MPRAGE T1 Coronal	MPRAGE T1 Coronal	1	SIEMENS	3	ROW	NA	['0.55078125', '0.55078125']	1	2300	1.95	10
scan274	MPRAGE T1 Coronal	MPRAGE T1 Coronal	1	SIEMENS	3	ROW	NA	['0.55078125', '0.55078125']	1	2300	1.95	10
scan275	MPRAGE T1 Coronal	MPRAGE T1 Coronal	1	SIEMENS	3	ROW	NA	['0.55078125', '0.55078125']	1	2300	1.95	10
scan276	MPRAGE T1 Coronal	MPRAGE T1 Coronal	1	SIEMENS	3	ROW	NA	['0.55078125', '0.55078125']	1	2300	1.95	10
scan277	MPRAGE T1 Coronal	MPRAGE T1 Coronal	1	SIEMENS	3	ROW	NA	['0.55078125', '0.55078125']	1	2300	1.95	10
scan278	MPRAGE T1 Coronal	MPRAGE T1 Coronal	1	SIEMENS	3	ROW	NA	['0.55078125', '0.55078125']	1	2300	1.95	10
scan279	MPRAGE T1 Coronal	MPRAGE T1 Coronal	1	SIEMENS	3	ROW	NA	['0.55078125', '0.55078125']	1	2300	1.95	10
scan280	MPRAGE T1 Coronal	MPRAGE T1 Coronal	1	SIEMENS	3	ROW	NA	['0.55078125', '0.55078125']	1	2300	1.95	10
scan281	MPRAGE T1 Coronal	MPRAGE T1 Coronal	1	SIEMENS	3	ROW	NA	['0.55078125', '0.55078125']	1	2300	1.95	10
scan282	MPRAGE T1 Coronal	MPRAGE T1 Coronal	1	SIEMENS	3	ROW	NA	['0.55078125', '0.55078125']	1	2300	1.95	10
scan283	MPRAGE T1 Coronal	MPRAGE T1 Coronal	1	SIEMENS	3	ROW	NA	['0.55078125', '0.55078125']	1	2300	1.95	10
scan284	MPRAGE T1 Coronal	MPRAGE T1 Coronal	1	SIEMENS	3	ROW	NA	['0.55078125', '0.55078125']	1	2300	1.95	10
scan285	MPRAGE T1 Coronal	MPRAGE T1 Coronal	1	SIEMENS	3	ROW	NA	['0.55078125', '0.55078125']	1	2300	1.95	10
scan286	MPRAGE T1 Coronal	MPRAGE T1 Coronal	1	SIEMENS	3	ROW	NA	['0.55078125', '0.55078125']	1	2300	1.95	10
scan287	MPRAGE T1 Coronal	MPRAGE T1 Coronal	1	SIEMENS	3	ROW	NA	['0.55078125', '0.55078125']	1	2300	1.95	10
scan288	MPRAGE T1 Coronal	MPRAGE T1 Coronal	1	SIEMENS	3	ROW	NA	['0.55078125', '0.55078125']	1	2300	1.95	10
scan289	MPRAGE T1 Coronal	MPRAGE T1 Coronal	1	SIEMENS	3	ROW	NA	['0.55078125', '0.55078125']	1	2300	1.95	10
scan290	MPRAGE T1 Coronal	MPRAGE T1 Coronal	1	SIEMENS	3	ROW	NA	['0.55078125', '0.55078125']	1	2300	1.95	10
scan291	MPRAGE T1 Coronal	MPRAGE T1 Coronal	1	SIEMENS	3	ROW	NA	['0.55078125', '0.55078125']	1	2300	1.95	10
scan292	MPRAGE T1 Coronal	MPRAGE T1 Coronal	1	SIEMENS	3	ROW	NA	['0.55078125', '0.55078125']	1	2300	1.95	10
scan293	MPRAGE T1 Coronal	MPRAGE T1 Coronal	1	SIEMENS	3	ROW	NA	['0.55078125', '0.55078125']	1	2300	1.95	10
scan294	MPRAGE T1 Coronal	MPRAGE T1 Coronal	1	SIEMENS	3	ROW	NA	['0.55078125', '0.55078125']	1	2300	1.95	10
scan295	MPRAGE T1 Coronal	MPRAGE T1 Coronal	1	SIEMENS	3	ROW	NA	['0.55078125', '0.55078125']	1	2300	1.95	10
scan296	MPRAGE T1 Coronal	MPRAGE T1 Coronal	1	SIEMENS	3	ROW	NA	['0.55078125', '0.55078125']	1	2300	1.95	10
scan297	MPRAGE T1 Coronal	MPRAGE T1 Coronal	1	SIEMENS	3	ROW	NA	['0.55078125', '0.55078125']	1	2300	1.95	10
scan298	MPRAGE T1 Coronal	MPRAGE T1 Coronal	1	SIEMENS	3	ROW	NA	['0.55078125', '0.55078125']	1	2300	1.95	10
scan299	MPRAGE T1 Coronal	MPRAGE T1 Coronal	1	SIEMENS	3	ROW	NA	['0.55078125', '0.55078125']	1	2300	1.95	10
scan300	MPRAGE T1 Coronal	MPRAGE T1 Coronal	1	SIEMENS	3	ROW	NA	['0.55078125', '0.55078125']	1	2300	1.95	10
scan301	MPRAGE T1 Coronal	MPRAGE T1 Coronal	1	SIEMENS	3	ROW	NA	['0.55078125', '0.55078125']	1	2300	1.95	10
scan302	MPRAGE T1 Coronal	MPRAGE T1 Coronal	1	SIEMENS	3	ROW	NA	['0.55078125', '0.55078125']	1	2300	1.95	10
scan303	MPRAGE T1 Coronal	MPRAGE T1 Coronal	1	SIEMENS	3	ROW	NA	['0.55078125', '0.55078125']	1	2300	1.95	10
scan304	MPRAGE T1 Coronal	MPRAGE T1 Coronal	1	SIEMENS	3	ROW	NA	['0.55078125', '0.55078125']	1	2300	1.95	10
scan305	MPRAGE T1 Coronal	MPRAGE T1 Coronal	1	SIEMENS	3	ROW	NA	['0.55078125', '0.55078125']	1	2300	1.95	10
scan306	MPRAGE T1 Coronal	MPRAGE T1 Coronal	1	SIEMENS	3	ROW	NA	['0.55078125', '0.55078125']	1	2300	1.95	10
scan307	MPRAGE T1 Coronal	MPRAGE T1 Coronal	1	SIEMENS	3	ROW	NA	['0.55078125', '0.55078125']	1	2300	1.95	10
scan308	MPRAGE T1 Coronal	MPRAGE T1 Coronal	1	SIEMENS	3	ROW	NA	['0.55078125', '0.55078125']	1	2300	1.95	10
scan309	MPRAGE T1 Coronal	MPRAGE T1 Coronal	1	SIEMENS	3	ROW	NA	['0.55078125', '0.55078125']	1	2300	1.95	10
scan310	MPRAGE T1 Coronal	MPRAGE T1 Coronal	1	SIEMENS	3	ROW	NA	['0.55078125', '0.55078125']	1	2300	1.95	10
scan311	MPRAGE T1 Coronal	MPRAGE T1 Coronal	1	SIEMENS	3	ROW	NA	['0.55078125', '0.55078125']	1	2300	1.95	10
scan312	MPRAGE T1 Coronal	MPRAGE T1 Coronal	1	SIEMENS	3	ROW	NA	['0.55078125', '0.55078125']	1	2300	1.95	10
scan313	MPRAGE T1 Coronal	MPRAGE T1 Coronal	1	SIEMENS	3	ROW	NA	['0.55078125', '0.55078125']	1	2300	1.95	10
scan314	MPRAGE T1 Coronal	MPRAGE T1 Coronal	1	SIEMENS	3	ROW	NA	['0.55078125', '0.55078125']	1	2300	1.95	10
scan315	MPRAGE T1 Coronal	MPRAGE T1 Coronal	1	SIEMENS	3	ROW	NA	['0.55078125', '0.55078125']	1	2300	1.95	10
scan316	MPRAGE T1 Coronal	MPRAGE T1 Coronal	1	SIEMENS	3	ROW	NA	['0.55078125', '0.55078125']	1	2300	1.95	10
scan317	MPRAGE T1 Coronal	MPRAGE T1 Coronal	1	SIEMENS	3	ROW	NA	['0.55078125', '0.55078125']	1	2300	1.95	10
scan318	MPRAGE T1 Coronal	MPRAGE T1 Coronal	1	SIEMENS	3	ROW	NA	['0.55078125', '0.55078125']	1	2300	1.95	10
scan319	MPRAGE T1 Coronal	MPRAGE T1 Coronal	1	SIEMENS	3	ROW	NA	['0.55078125', '0.55078125']	1	2300	1.95	10
scan320	MPRAGE T1 Coronal	MPRAGE T1 Coronal	1	SIEMENS	3	ROW	NA	['0.55078125', '0.55078125']	1	2300	1.95	10
scan321	MPRAGE T1 Coronal	MPRAGE T1 Coronal	1	SIEMENS	3	ROW	NA	['0.55078125', '0.55078125']	1	2300	1.95	10
scan322	MPRAGE T1 Coronal	MPRAGE T1 Coronal	1	SIEMENS	3	ROW	NA	['0.55078125', '0.55078125']	1	2300	1.95	10
scan323	MPRAGE T1 Coronal	MPRAGE T1 Coronal	1	SIEMENS	3	ROW	NA	['0.55078125', '0.55078125']	1	2300	1.95	10
scan324	MPRAGE T1 Coronal	MPRAGE T1 Coronal	1	SIEMENS	3	ROW	NA	['0.55078125', '0.55078125']	1	2300	1.95	10
scan325	MPRAGE T1 Coronal	MPRAGE T1 Coronal	1	SIEMENS	3	ROW	NA	['0.55078125', '0.55078125']	1	2300	1.95	10
scan326	MPRAGE T1 Coronal	MPRAGE T1 Coronal	1	SIEMENS	3	ROW	NA	['0.55078125', '0.55078125']	1	2300	1.95	10
scan327	MPRAGE T1 Coronal	MPRAGE T1 Coronal	1	SIEMENS	3	ROW	NA	['0.55078125', '0.55078125']	1	2300	1.95	10
scan328	MPRAGE T1 Coronal	MPRAGE T1 Coronal	1	SIEMENS	3	ROW	NA	['0.55078125', '0.55078125']	1	2300	1.95	10
scan329	MPRAGE T1 Coronal	MPRAGE T1 Coronal	1	SIEMENS	3	ROW	NA	['0.55078125', '0.55078125']	1	2300	1.95	10
scan330	MPRAGE T1 Coronal	MPRAGE T1 Coronal	1	SIEMENS	3	ROW	NA	['0.55078125', '0.55078125']	1	2300	1.95	10
scan331	MPRAGE T1 Coronal	MPRAGE T1 Coronal	1	SIEMENS	3	ROW	NA	['0.55078125', '0.55078125']	1	2300	1.95	10
scan332	MPRAGE T1 Coronal	MPRAGE T1 Coronal	1	SIEMENS	3	ROW	NA	['0.55078125', '0.55078125']	1	2300	1.95	10
scan333	MPRAGE T1 Coronal	MPRAGE T1 Coronal	1	SIEMENS	3	ROW	NA	['0.55078125', '0.55078125']	1	2300	1.95	10
scan334	MPRAGE T1 Coronal	MPRAGE T1 Coronal	1	SIEMENS	3	ROW	NA	['0.55078125', '0.55078125']	1	2300	1.95	10
scan335	MPRAGE T1 Coronal	MPRAGE T1 Coronal	1	SIEMENS	3	ROW	NA	['0.55078125', '0.55078125']	1	2300	1.95	10
scan336	MPRAGE T1 Coronal	MPRAGE T1 Coronal	1	SIEMENS	3	ROW	NA	['0.55078125', '0.55078125']	1	2300	1.95	10
scan337	MPRAGE T1 Coronal	MPRAGE T1 Coronal	1	SIEMENS	3	ROW	NA	['0.55078125', '0.55078125']	1	2300	1.95	10
scan338	MPRAGE T1 Coronal	MPRAGE T1 Coronal	1	SIEMENS	3	ROW	NA	['0.55078125', '0.55078125']	1	2300	1.95	10
scan339	MPRAGE T1 Coronal	MPRAGE T1 Coronal	1	SIEMENS	3	ROW	NA	['0.55078125', '0.55078125']	1	2300	1.95	10
scan340	MPRAGE T1 Coronal	MPRAGE T1 Coronal	1	SIEMENS	3	ROW	NA	['0.55078125', '0.55078125']	1	2300	1.95	10
scan341	MPRAGE T1 Coronal	MPRAGE T1 Coronal	1	SIEMENS	3	ROW	NA	['0.55078125', '0.55078125']	1	2300	1.95	10
scan342	MPRAGE T1 Coronal	MPRAGE T1 Coronal	1	SIEMENS	3	ROW	NA	['0.55078125', '0.55078125']	1	2300	1.95	10
scan343	MPRAGE T1 Coronal	MPRAGE T1 Coronal	1	SIEMENS	3	ROW	NA	['0.55078125', '0.55078125']	1	2300	1.95	10
scan344	MPRAGE T1 Coronal	MPRAGE T1 Coronal	1	SIEMENS	3	ROW	NA	['0.55078125', '0.55078125']	1	2300	1.95	10
scan345	MPRAGE T1 Coronal	MPRAGE T1 Coronal	1	SIEMENS	3	ROW	NA	['0.55078125', '0.55078125']	1	2300	1.95	10
scan346	MPRAGE T1 Coronal	MPRAGE T1 Coronal	1	SIEMENS	3	ROW	NA	['0.55078125', '0.55078125']	1	2300	1.95	10
scan347	MPRAGE T1 Coronal	MPRAGE T1 Coronal	1	SIEMENS	3	ROW	NA	['0.55078125', '0.55078125']	1	2300	1.95	10
scan348	MPRAGE T1 Coronal	MPRAGE T1 Coronal	1	SIEMENS	3	ROW	NA	['0.55078125', '0.55078125']	1	2300	1.95	10
scan349	MPRAGE T1 Coronal	MPRAGE T1 Coronal	1	SIEMENS	3	ROW	NA	['0.55078125', '0.55078125']	1	2300	1.95	10
scan350	MPRAGE T1 Coronal	MPRAGE T1 Coronal	1	SIEMENS	3	ROW	NA	['0.55078125', '0.55078125']	1	2300	1.95	10
scan351	MPRAGE T1 Coronal	MPRAGE T1 Coronal	1	SIEMENS	3	ROW	NA	['0.55078125', '0.55078125']	1	2300	1.95	10
scan352	MPRAGE T1 Coronal	MPRAGE T1 Coronal	1	SIEMENS	3	ROW	NA	['0.55078125', '0.55078125']	1	2300	1.95	10
scan353	MPRAGE T1 Coronal	MPRAGE T1 Coronal	1	SIEMENS	3	ROW	NA	['0.55078125', '0.55078125']	1	2300	1.95	10
scan354	MPRAGE T1 Coronal	MPRAGE T1 Coronal	1	SIEMENS	3	ROW	NA	['0.55078125', '0.55078125']	1	2300	1.95	10
scan355	MPRAGE T1 Coronal	MPRAGE T1 Coronal	1	SIEMENS	3	ROW	NA	['0.55078125', '0.55078125']	1	2300	1.95	10
scan356	MPRAGE T1 Coronal	MPRAGE T1 Coronal	1	SIEMENS	3	ROW	NA	['0.55078125', '0.55078125']	1	2300	1.95	10
scan357	MPRAGE T1 Coronal	MPRAGE T1 Coronal	1	SIEMENS	3	ROW	NA	['0.55078125', '0.55078125']	1	2300	1.95	10
scan358	MPRAGE T1 Coronal	MPRAGE T1 Coronal	1	SIEMENS	3	ROW	NA	['0.55078125', '0.55078125']	1	2300	1.95	10
scan359	MPRAGE T1 Coronal	MPRAGE T1 Coronal	1	SIEMENS	3	ROW	NA	['0.55078125', '0.55078125']	1	2300	1.95	10
scan360	MPRAGE T1 Coronal	MPRAGE T1 Coronal	1	SIEMENS	3	ROW	NA	['0.55078125', '0.55078125']	1	2300	1.95	10
scan361	MPRAGE T1 Coronal	MPRAGE T1 Coronal	1	SIEMENS	3	ROW	NA	['0.55078125', '0.55078125']	1	2300	1.95	10
scan362	MPRAGE T1 Coronal	MPRAGE T1 Coronal	1	SIEMENS	3	ROW	NA	['0.55078125', '0.55078125']	1	2300	1.95	10
scan363	MPRAGE T1 Coronal	MPRAGE T1 Coronal	1	SIEMENS	3	ROW	NA	['0.55078125', '0.55078125']	1	2300	1.95	10
scan364	MPRAGE T1 Coronal	MPRAGE T1 Coronal	1	SIEMENS	3	ROW	NA	['0.55078125', '0.55078125']	1	2300	1.95	10
scan365	MPRAGE T1 Coronal	MPRAGE T1 Coronal	1	SIEMENS	3	ROW	NA	['0.55078125', '0.55078125']	1	2300	1.95	10
scan366	MPRAGE T1 Coronal	MPRAGE T1 Coronal	1	SIEMENS	3	ROW	NA	['0.55078125', '0.55078125']	1	2300	1.95	10
scan367	MPRAGE T1 Coronal	MPRAGE T1 Coronal	1	SIEMENS	3	ROW	NA	['0.55078125', '0.55078125']	1	2300	1.95	10
scan368	MPRAGE T1 Coronal	MPRAGE T1 Coronal	1	SIEMENS	3	ROW	NA	['0.55078125', '0.55078125']	1	2300	1.95	10
scan369	MPRAGE T1 Coronal	MPRAGE T1 Coronal	1	SIEMENS	3	ROW	NA	['0.55078125', '0.55078125']	1	2300	1.95	10
scan370	MPRAGE T1 Coronal	MPRAGE T1 Coronal	1	SIEMENS	3	ROW	NA	['0.55078125', '0.55078125']	1	2300	1.95	10
scan371	MPRAGE T1 Coronal	MPRAGE T1 Coronal	1	SIEMENS	3	ROW	NA	['0.55078125', '0.55078125']	1	2300	1.95	10
scan372	MPRAGE T1 Coronal	MPRAGE T1 Coronal	1	SIEMENS	3	ROW	NA	['0.55078125', '0.55078125']	1	2300	1.95	10
scan373	MPRAGE T1 Coronal	MPRAGE T1 Coronal	1	SIEMENS	3	ROW	NA	['0.55078125', '0.55078125']	1	2300	1.95	10
scan374	MPRAGE T1 Coronal	MPRAGE T1 Coronal	1	SIEMENS	3	ROW	NA	['0.55078125', '0.55078125']	1	2300	1.95	10
scan375	MPRAGE T1 Coronal	MPRAGE T1 Coronal	1	SIEMENS	3	ROW	NA	['0.55078125', '0.55078125']	1	2300	1.95	10
scan376	MPRAGE T1 Coronal	MPRAGE T1 Coronal	1	SIEMENS	3	ROW	NA	['0.55078125', '0.55078125']	1	2300	1.95	10
scan377	MPRAGE T1 Coronal	MPRAGE T1 Coronal	1	SIEMENS	3	ROW	NA	['0.55078125', '0.55078125']	1	2300	1.95	10
scan378	MPRAGE T1 Coronal	MPRAGE T1 Coronal	1	SIEMENS	3	ROW	NA	['0.55078125', '0.55078125']	1	2300	1.95	10
scan379	MPRAGE T1 Coronal	MPRAGE T1 Coronal	1	SIEMENS	3	ROW	NA	['0.55078125', '0.55078125']	1	2300	1.95	10
scan380	MPRAGE T1 Coronal	MPRAGE T1 Coronal	1	SIEMENS	3	ROW	NA	['0.55078125', '0.55078125']	1	2300	1.95	10
scan381	MPRAGE T1 Coronal	MPRAGE T1 Coronal	1	SIEMENS	3	ROW	NA	['0.55078125', '0.55078125']	1	2300	1.95	10
scan382	MPRAGE T1 Coronal	MPRAGE T1 Coronal	1	SIEMENS	3	ROW	NA	['0.55078125', '0.55078125']	1	2300	1.95	10
scan383	MPRAGE T1 Coronal	MPRAGE T1 Coronal	1	SIEMENS	3	ROW	NA	['0.55078125', '0.55078125']	1	2300	1.95	10
scan384	MPRAGE T1 Coronal	MPRAGE T1 Coronal	1	SIEMENS	3	ROW	NA	['0.55078125', '0.55078125']	1	2300	1.95	10
scan385	MPRAGE T1 Coronal	MPRAGE T1 Coronal	1	SIEMENS	3	ROW	NA	['0.55078125', '0.55078125']	1	2300	1.95	10
scan386	MPRAGE T1 Coronal	MPRAGE T1 Coronal	1	SIEMENS	3	ROW	NA	['0.55078125', '0.55078125']	1	2300	1.95	10
scan387	MPRAGE T1 Coronal	MPRAGE T1 Coronal	1	SIEMENS	3	ROW	NA	['0.55078125', '0.55078125']	1	2300	1.95	10
scan388	MPRAGE T1 Coronal	MPRAGE T1 Coronal	1	SIEMENS	3	ROW	NA	['0.55078125', '0.55078125']	1	2300	1.95	10
scan389	MPRAGE T1 Coronal	MPRAGE T1 Coronal	1	SIEMENS	3	ROW	NA	['0.55078125', '0.55078125']	1	2300	1.95	10
scan390	MPRAGE T1 Coronal	MPRAGE T1 Coronal	1	SIEMENS	3	ROW	NA	['0.55078125', '0.55078125']	1	2300	1.95	10
scan391	MPRAGE T1 Coronal	MPRAGE T1 Coronal	1	SIEMENS	3	ROW	NA	['0.55078125', '0.55078125']	1	2300	1.95	10
scan392	MPRAGE T1 Coronal	MPRAGE T1 Coronal	1	SIEMENS	3	ROW	NA	['0.55078125', '0.55078125']	1	2300	1.95	10
scan393	MPRAGE T1 Coronal	MPRAGE T1 Coronal	1	SIEMENS	3	ROW	NA	['0.55078125', '0.55078125']	1	2300	1.95	10
scan394	MPRAGE T1 Coronal	MPRAGE T1 Coronal	1	SIEMENS	3	ROW	NA	['0.55078125', '0.55078125']	1	2300	1.95	10
scan395	MPRAGE T1 Coronal	MPRAGE T1 Coronal	1	SIEMENS	3	ROW	NA	['0.55078125', '0.55078125']	1	2300	1.95	10
scan396	MPRAGE T1 Coronal	MPRAGE T1 Coronal	1	SIEMENS	3	ROW	NA	['0.55078125', '0.55078125']	1	2300	1.95	10
scan397	MPRAGE T1 Coronal	MPRAGE T1 Coronal	1	SIEMENS	3	ROW	NA	['0.55078125', '0.55078125']	1	2300	1.95	10
scan398	MPRAGE T1 Coronal	MPRAGE T1 Coronal	1	SIEMENS	3	ROW	NA	['0.55078125', '0.55078125']	1	2300	1.95	10
scan399	MPRAGE T1 Coronal	MPRAGE T1 Coronal	1	SIEMENS	3	ROW	NA	['0.55078125', '0.55078125']	1	2300	1.95	10
scan400	MPRAGE T1 Coronal	MPRAGE T1 Coronal	1	SIEMENS	3	ROW	NA	['0.55078125', '0.55078125']	1	2300	1.95	10
scan401	MPRAGE T1 Coronal	MPRAGE T1 Coronal	1	SIEMENS	3	ROW	NA	['0.55078125', '0.55078125']	1	2300	1.95	10
scan402	MPRAGE T1 Coronal - FUNCTIONAL	MPRAGE T1 Coronal - FUNCTIONAL	1	SIEMENS	3	ROW	NA	['1', '1']	1	2530	3.09	10
scan403	MPRAGE T1 Coronal - FUNCTIONAL	MPRAGE T1 Coronal - FUNCTIONAL	1	SIEMENS	3	ROW	NA	['1', '1']	1	2530	3.09	10
scan404	MPRAGE T1 Coronal - FUNCTIONAL	MPRAGE T1 Coronal - FUNCTIONAL	1	SIEMENS	3	ROW	NA	['1', '1']	1	2530	3.09	10
scan405	MPRAGE T1 Coronal - FUNCTIONAL	MPRAGE T1 Coronal - FUNCTIONAL	1	SIEMENS	3	ROW	NA	['1', '1']	1	2530	3.09	10
scan406	MPRAGE T1 Coronal - FUNCTIONAL	MPRAGE T1 Coronal - FUNCTIONAL	1	SIEMENS	3	ROW	NA	['1', '1']	1	2530	3.09	10
scan407	MPRAGE T1 Coronal - FUNCTIONAL	MPRAGE T1 Coronal - FUNCTIONAL	1	SIEMENS	3	ROW	NA	['1', '1']	1	2530	3.09	10
scan408	MPRAGE T1 Coronal - FUNCTIONAL	MPRAGE T1 Coronal - FUNCTIONAL	1	SIEMENS	3	ROW	NA	['1', '1']	1	2530	3.09	10
scan409	MPRAGE T1 Coronal - FUNCTIONAL	MPRAGE T1 Coronal - FUNCTIONAL	1	SIEMENS	3	ROW	NA	['1', '1']	1	2530	3.09	10
scan410	MPRAGE T1 Coronal - FUNCTIONAL	MPRAGE T1 Coronal - FUNCTIONAL	1	SIEMENS	3	ROW	NA	['1', '1']	1	2530	3.09	10
scan411	MPRAGE T1 Coronal - FUNCTIONAL	MPRAGE T1 Coronal - FUNCTIONAL	1	SIEMENS	3	ROW	NA	['1', '1']	1	2530	3.09	10
scan412	MPRAGE T1 Coronal - FUNCTIONAL	MPRAGE T1 Coronal - FUNCTIONAL	1	SIEMENS	3	ROW	NA	['1', '1']	1	2530	3.09	10
scan413	MPRAGE T1 Coronal - FUNCTIONAL	MPRAGE T1 Coronal - FUNCTIONAL	1	SIEMENS	3	ROW	NA	['1', '1']	1	2530	3.09	10
scan414	MPRAGE T1 Coronal - FUNCTIONAL	MPRAGE T1 Coronal - FUNCTIONAL	1	SIEMENS	3	ROW	NA	['1', '1']	1	2530	3.09	10
scan415	MPRAGE T1 Coronal - FUNCTIONAL	MPRAGE T1 Coronal - FUNCTIONAL	1	SIEMENS	3	ROW	NA	['1', '1']	1	2530	3.09	10
scan416	MPRAGE T1 Coronal - FUNCTIONAL	MPRAGE T1 Coronal - FUNCTIONAL	1	SIEMENS	3	ROW	NA	['1', '1']	1	2530	3.09	10
scan417	MPRAGE T1 Coronal - FUNCTIONAL	MPRAGE T1 Coronal - FUNCTIONAL	1	SIEMENS	3	ROW	NA	['1', '1']	1	2530	3.09	10
scan418	MPRAGE T1 Coronal - TI=900	MPRAGE T1 Coronal - TI=900	1	SIEMENS	3	ROW	NA	['1', '1']	1	2530	3.09	10
scan419	MPRAGE T1 Coronal - TI=900	MPRAGE T1 Coronal - TI=900	1	SIEMENS	3	ROW	NA	['1', '1']	1	2530	3.09	10
scan420	MPRAGE T1 Coronal - TI=900	MPRAGE T1 Coronal - TI=900	1	SIEMENS	3	ROW	NA	['1', '1']	1	2530	3.09	10
scan421	MPRAGE T1 Coronal - TI=900	MPRAGE T1 Coronal - TI=900	1	SIEMENS	3	ROW	NA	['1', '1']	1	2530	3.12	10
scan422	MPRAGE T1 Coronal - TI=900	MPRAGE T1 Coronal - TI=900	1	SIEMENS	3	ROW	NA	['1', '1']	1	2530	3.09	10
scan423	MPRAGE T1 Coronal - TI=900	MPRAGE T1 Coronal - TI=900	1	SIEMENS	3	ROW	NA	['1', '1']	1	2530	3.09	10
scan424	MPRAGE T1 Coronal - TI=900	MPRAGE T1 Coronal - TI=900	1	SIEMENS	3	ROW	NA	['1', '1']	1	2530	3.09	10
scan425	MPRAGE T1 Coronal - TI=900	MPRAGE T1 Coronal - TI=900	1	SIEMENS	3	ROW	NA	['1', '1']	1	2530	3.12	10
scan426	MPRAGE T1 Coronal - TI=900	MPRAGE T1 Coronal - TI=900	1	SIEMENS	3	ROW	NA	['1', '1']	1	2530	3.09	10
scan427	MPRAGE T1 Coronal - TI=900	MPRAGE T1 Coronal - TI=900	1	SIEMENS	3	ROW	NA	['1', '1']	1	2530	3.12	10
scan428	MPRAGE T1 Coronal - TI=900	MPRAGE T1 Coronal - TI=900	1	SIEMENS	3	ROW	NA	['1', '1']	1	2530	3.09	10
scan429	MPRAGE T1 Coronal - TI=900	MPRAGE T1 Coronal - TI=900	1	SIEMENS	3	ROW	NA	['1', '1']	1	2530	3.12	10
scan430	MPRAGE T1 Coronal - TI=900	MPRAGE T1 Coronal - TI=900	1	SIEMENS	3	ROW	NA	['1', '1']	1	2530	3.09	10
scan431	MPRAGE T1 Coronal - TI=900	MPRAGE T1 Coronal - TI=900	1	SIEMENS	3	ROW	NA	['1', '1']	1	2530	3.09	10
scan432	MPRAGE T1 Coronal - TI=900	MPRAGE T1 Coronal - TI=900	1	SIEMENS	3	ROW	NA	['1', '1']	1	2530	3.09	10
scan433	MPRAGE T1 Coronal - TI=900	MPRAGE T1 Coronal - TI=900	1	SIEMENS	3	ROW	NA	['1', '1']	1	2530	3.09	10
scan434	MPRAGE T1 Coronal - TI=900	MPRAGE T1 Coronal - TI=900	1	SIEMENS	3	ROW	NA	['1', '1']	1	2530	3.09	10
scan435	MPRAGE T1 Coronal - TI=900	MPRAGE T1 Coronal - TI=900	1	SIEMENS	3	ROW	NA	['1', '1']	1	2530	3.09	10
scan436	MPRAGE T1 Coronal - TI=900	MPRAGE T1 Coronal - TI=900	1	SIEMENS	3	ROW	NA	['1', '1']	1	2530	3.09	10
scan437	MPRAGE T1 Coronal - TI=900	MPRAGE T1 Coronal - TI=900	1	SIEMENS	3	ROW	NA	['1', '1']	1	2530	3.09	10
scan438	MPRAGE T1 Coronal - TI=900	MPRAGE T1 Coronal - TI=900	1	SIEMENS	3	ROW	NA	['1', '1']	1	2530	3.09	10
scan439	MPRAGE T1 Coronal - TI=900	MPRAGE T1 Coronal - TI=900	1	SIEMENS	3	ROW	NA	['1', '1']	1	2530	3.09	10
scan440	MPRAGE T1 Coronal - TI=900	MPRAGE T1 Coronal - TI=900	1	SIEMENS	3	ROW	NA	['1', '1']	1	2530	3.09	10
scan441	MPRAGE T1 Coronal - TI=900	MPRAGE T1 Coronal - TI=900	1	SIEMENS	3	ROW	NA	['1', '1']	1	2530	3.09	10
scan442	MPRAGE T1 Coronal - TI=900	MPRAGE T1 Coronal - TI=900	1	SIEMENS	3	ROW	NA	['1', '1']	1	2530	3.09	10
scan443	MPRAGE T1 Coronal - TI=900	MPRAGE T1 Coronal - TI=900	1	SIEMENS	3	ROW	NA	['1', '1']	1	2530	3.09	10
scan444	MPRAGE T1 Coronal - TI=900	MPRAGE T1 Coronal - TI=900	1	SIEMENS	3	ROW	NA	['1', '1']	1	2530	3.09	10
scan445	MPRAGE T1 Coronal - TI=900	MPRAGE T1 Coronal - TI=900	1	SIEMENS	3	ROW	NA	['1', '1']	1	2530	3.09	10
scan446	MPRAGE T1 Coronal - TI=900	MPRAGE T1 Coronal - TI=900	1	SIEMENS	3	ROW	NA	['1', '1']	1	2530	3.09	10
scan447	MPRAGE T1 Coronal - TI=900	MPRAGE T1 Coronal - TI=900	1	SIEMENS	3	ROW	NA	['1', '1']	1	2530	3.09	10
scan448	MPRAGE T1 Coronal - TI=900	MPRAGE T1 Coronal - TI=900	1	SIEMENS	3	ROW	NA	['1', '1']	1	2530	3.09	10
scan449	MPRAGE T1 Coronal - TI=900	MPRAGE T1 Coronal - TI=900	1	SIEMENS	3	ROW	NA	['1', '1']	1	2530	3.09	10
scan450	MPRAGE T1 Coronal - TI=900	MPRAGE T1 Coronal - TI=900	1	SIEMENS	3	ROW	NA	['1', '1']	1	2530	3.09	10
scan451	MPRAGE T1 Coronal - TI=900	MPRAGE T1 Coronal - TI=900	1	SIEMENS	3	ROW	NA	['1', '1']	1	2530	3.09	10
scan452	MPRAGE T1 Coronal - TI=900	MPRAGE T1 Coronal - TI=900	1	SIEMENS	3	ROW	NA	['1', '1']	1	2530	3.09	10
scan453	MPRAGE T1 Coronal - TI=900	MPRAGE T1 Coronal - TI=900	1	SIEMENS	3	ROW	NA	['1', '1']	1	2530	3.09	10
scan454	MPRAGE T1 Coronal - TI=900	MPRAGE T1 Coronal - TI=900	1	SIEMENS	3	ROW	NA	['1', '1']	1	2530	3.09	10
scan455	MPRAGE T1 Coronal - TI=900	MPRAGE T1 Coronal - TI=900	1	SIEMENS	3	ROW	NA	['1', '1']	1	2530	3.09	10
scan456	MPRAGE T1 Coronal - TI=900	MPRAGE T1 Coronal - TI=900	1	SIEMENS	3	ROW	NA	['1', '1']	1	2530	3.09	10
scan457	MPRAGE T1 Coronal - TI=900	MPRAGE T1 Coronal - TI=900	1	SIEMENS	3	ROW	NA	['1', '1']	1	2530	3.09	10
scan458	MPRAGE T1 Coronal - TI=900	MPRAGE T1 Coronal - TI=900	1	SIEMENS	3	ROW	NA	['1', '1']	1	2530	3.09	10
scan459	MPRAGE T1 Coronal - TI=900	MPRAGE T1 Coronal - TI=900	1	SIEMENS	3	ROW	NA	['1', '1']	1	2530	3.09	10
scan460	MPRAGE T1 Coronal - TI=900	MPRAGE T1 Coronal - TI=900	1	SIEMENS	3	ROW	NA	['1', '1']	1	2530	3.09	10
scan461	MPRAGE T1 Coronal - TI=900	MPRAGE T1 Coronal - TI=900	1	SIEMENS	3	ROW	NA	['1', '1']	1	2530	3.09	10
scan462	MPRAGE T1 Coronal - TI=900	MPRAGE T1 Coronal - TI=900	1	SIEMENS	3	ROW	NA	['1', '1']	1	2530	3.09	10
scan463	MPRAGE T1 Coronal - TI=900	MPRAGE T1 Coronal - TI=900	1	SIEMENS	3	ROW	NA	['1.1015625', '1.1015625']	1	2300	2.87	10
scan464	MPRAGE T1 Coronal - TI=900	MPRAGE T1 Coronal - TI=900	1	SIEMENS	3	ROW	NA	['1.1015625', '1.1015625']	1	2300	2.87	10
scan465	MPRAGE T1 Coronal - TI=900	MPRAGE T1 Coronal - TI=900	1	SIEMENS	3	ROW	NA	['1', '1']	1	2530	3.09	10
scan466	MPRAGE T1 Coronal - TI=900	MPRAGE T1 Coronal - TI=900	1	SIEMENS	3	ROW	NA	['1.1015625', '1.1015625']	1	2300	2.87	10
scan467	MPRAGE T1 Coronal - TI=900	MPRAGE T1 Coronal - TI=900	1	SIEMENS	3	ROW	NA	['1.1015625', '1.1015625']	1	2300	2.87	10
scan468	MPRAGE T1 Coronal - TI=900	MPRAGE T1 Coronal - TI=900	1	SIEMENS	3	ROW	NA	['1', '1']	1	2530	3.09	10
scan469	MPRAGE T1 Coronal - TI=900	MPRAGE T1 Coronal - TI=900	1	SIEMENS	3	ROW	NA	['1.1015625', '1.1015625']	1	2300	2.87	10
scan470	MPRAGE T1 Coronal - TI=900	MPRAGE T1 Coronal - TI=900	1	SIEMENS	3	ROW	NA	['1.1015625', '1.1015625']	1	2300	2.87	10
scan471	MPRAGE T1 Coronal - TI=900	MPRAGE T1 Coronal - TI=900	1	SIEMENS	3	ROW	NA	['1.1015625', '1.1015625']	1	2300	2.87	10
scan472	MPRAGE T1 Coronal - TI=900	MPRAGE T1 Coronal - TI=900	1	SIEMENS	3	ROW	NA	['1', '1']	1	2530	3.09	10
scan473	MPRAGE T1 Coronal - TI=900	MPRAGE T1 Coronal - TI=900	1	SIEMENS	3	ROW	NA	['1.1015625', '1.1015625']	1	2300	2.87	10
scan474	MPRAGE T1 Coronal - TI=900	MPRAGE T1 Coronal - TI=900	1	SIEMENS	3	ROW	NA	['1', '1']	1	2530	3.09	10
scan475	MPRAGE T1 Coronal - TI=900	MPRAGE T1 Coronal - TI=900	1	SIEMENS	3	ROW	NA	['1', '1']	1	2530	3.09	10
scan476	MPRAGE T1 Coronal - TI=900	MPRAGE T1 Coronal - TI=900	1	SIEMENS	3	ROW	NA	['1', '1']	1	2530	3.09	10
scan477	MPRAGE T1 Coronal - TI=900	MPRAGE T1 Coronal - TI=900	1	SIEMENS	3	ROW	NA	['1.1015625', '1.1015625']	1	2300	2.87	10
scan478	MPRAGE T1 Coronal - TI=900	MPRAGE T1 Coronal - TI=900	1	SIEMENS	3	ROW	NA	['1', '1']	1	2530	3.09	10
scan479	MPRAGE T1 Coronal - TI=900	MPRAGE T1 Coronal - TI=900	1	SIEMENS	3	ROW	NA	['1', '1']	1	2530	3.09	10
scan480	MPRAGE T1 Coronal - TI=900	MPRAGE T1 Coronal - TI=900	1	SIEMENS	3	ROW	NA	['1', '1']	1	2530	3.09	10
scan481	MPRAGE T1 Coronal - TI=900	MPRAGE T1 Coronal - TI=900	1	SIEMENS	3	ROW	NA	['1', '1']	1	2530	3.09	10
scan482	MPRAGE T1 Coronal - TI=900	MPRAGE T1 Coronal - TI=900	1	SIEMENS	3	ROW	NA	['1.1015625', '1.1015625']	1	2300	2.87	10
scan483	MPRAGE T1 Coronal - TI=900	MPRAGE T1 Coronal - TI=900	1	SIEMENS	3	ROW	NA	['1.1015625', '1.1015625']	1	2300	2.87	10
scan484	MPRAGE T1 Coronal - TI=900	MPRAGE T1 Coronal - TI=900	1	SIEMENS	3	ROW	NA	['1.1015625', '1.1015625']	1	2300	2.87	10
scan485	MPRAGE T1 Coronal - TI=900	MPRAGE T1 Coronal - TI=900	1	SIEMENS	3	ROW	NA	['1', '1']	1	2530	3.09	10
scan486	MPRAGE T1 Coronal - TI=900	MPRAGE T1 Coronal - TI=900	1	SIEMENS	3	ROW	NA	['1', '1']	1	2530	3.09	10
scan487	MPRAGE T1 Coronal - TI=900	MPRAGE T1 Coronal - TI=900	1	SIEMENS	3	ROW	NA	['1.1015625', '1.1015625']	1	2300	2.86	10
scan488	MPRAGE T1 Coronal - TI=900	MPRAGE T1 Coronal - TI=900	1	SIEMENS	3	ROW	NA	['1.1015625', '1.1015625']	1	2300	2.87	10
scan489	MPRAGE T1 Coronal - TI=900	MPRAGE T1 Coronal - TI=900	1	SIEMENS	3	ROW	NA	['1', '1']	1	2530	3.09	10
scan490	MPRAGE T1 Coronal - TI=900	MPRAGE T1 Coronal - TI=900	1	SIEMENS	3	ROW	NA	['1.1015625', '1.1015625']	1	2300	2.87	10
scan491	MPRAGE T1 Coronal - TI=900	MPRAGE T1 Coronal - TI=900	1	SIEMENS	3	ROW	NA	['1.1015625', '1.1015625']	1	2300	2.87	10
scan492	MPRAGE T1 Coronal - TI=900	MPRAGE T1 Coronal - TI=900	1	SIEMENS	3	ROW	NA	['1.1015625', '1.1015625']	1	2300	2.87	10
scan493	MPRAGE T1 Coronal - TI=900	MPRAGE T1 Coronal - TI=900	1	SIEMENS	3	ROW	NA	['1', '1']	1	2530	3.09	10
scan494	MPRAGE T1 Coronal - TI=900	MPRAGE T1 Coronal - TI=900	1	SIEMENS	3	ROW	NA	['1.1015625', '1.1015625']	1	2300	2.87	10
scan495	MPRAGE T1 Coronal - TI=900	MPRAGE T1 Coronal - TI=900	1	SIEMENS	3	ROW	NA	['1', '1']	1	2530	3.09	10
scan496	MPRAGE T1 Coronal - TI=900	MPRAGE T1 Coronal - TI=900	1	SIEMENS	3	ROW	NA	['1.1015625', '1.1015625']	1	2300	2.87	10
scan497	MPRAGE T1 Coronal - TI=900	MPRAGE T1 Coronal - TI=900	1	SIEMENS	3	ROW	NA	['1', '1']	1	2530	3.09	10
scan498	MPRAGE T1 Coronal - TI=900	MPRAGE T1 Coronal - TI=900	1	SIEMENS	3	ROW	NA	['1.1015625', '1.1015625']	1	2300	2.87	10
scan499	MPRAGE T1 Coronal - TI=900	MPRAGE T1 Coronal - TI=900	1	SIEMENS	3	ROW	NA	['1', '1']	1	2530	3.09	10
scan500	MPRAGE T1 Coronal - TI=900	MPRAGE T1 Coronal - TI=900	1	SIEMENS	3	ROW	NA	['1.1015625', '1.1015625']	1	2300	2.87	10
scan501	MPRAGE T1 Coronal - TI=900	MPRAGE T1 Coronal - TI=900	1	SIEMENS	3	ROW	NA	['1', '1']	1	2530	3.09	10
scan502	MPRAGE T1 Coronal - TI=900	MPRAGE T1 Coronal - TI=900	1	SIEMENS	3	ROW	NA	['1', '1']	1	2530	3.09	10
scan503	MPRAGE T1 Coronal - TI=900	MPRAGE T1 Coronal - TI=900	1	SIEMENS	3	ROW	NA	['1', '1']	1	2530	3.09	10
scan504	MPRAGE T1 Coronal - TI=900	MPRAGE T1 Coronal - TI=900	1	SIEMENS	3	ROW	NA	['1', '1']	1	2530	3.09	10
scan505	MPRAGE T1 Coronal - TI=900	MPRAGE T1 Coronal - TI=900	1	SIEMENS	3	ROW	NA	['1.1015625', '1.1015625']	1	2300	2.87	10
scan506	MPRAGE T1 Coronal - TI=900	MPRAGE T1 Coronal - TI=900	1	SIEMENS	3	ROW	NA	['1', '1']	1	2530	3.09	10
scan507	MPRAGE T1 Coronal - TI=900	MPRAGE T1 Coronal - TI=900	1	SIEMENS	3	ROW	NA	['1', '1']	1	2530	3.09	10
scan508	MPRAGE T1 Coronal - TI=900	MPRAGE T1 Coronal - TI=900	1	SIEMENS	3	ROW	NA	['1', '1']	1	2530	3.09	10
scan509	MPRAGE T1 Coronal - TI=900	MPRAGE T1 Coronal - TI=900	1	SIEMENS	3	ROW	NA	['1.1015625', '1.1015625']	1	2300	2.87	10
scan510	MPRAGE T1 Coronal - TI=900	MPRAGE T1 Coronal - TI=900	1	SIEMENS	3	ROW	NA	['1', '1']	1	2530	3.09	10
scan511	MPRAGE T1 Coronal - TI=900	MPRAGE T1 Coronal - TI=900	1	SIEMENS	3	ROW	NA	['1', '1']	1	2530	3.09	10
scan512	MPRAGE T1 Coronal - TI=900	MPRAGE T1 Coronal - TI=900	1	SIEMENS	3	ROW	NA	['1.1015625', '1.1015625']	1	2300	2.87	10
scan513	MPRAGE T1 Coronal - TI=900	MPRAGE T1 Coronal - TI=900	1	SIEMENS	3	ROW	NA	['1.1015625', '1.1015625']	1	2300	2.87	10
scan514	MPRAGE T1 Coronal - TI=900	MPRAGE T1 Coronal - TI=900	1	SIEMENS	3	ROW	NA	['1', '1']	1	2530	3.09	10
scan515	MPRAGE T1 Coronal - TI=900	MPRAGE T1 Coronal - TI=900	1	SIEMENS	3	ROW	NA	['1.1015625', '1.1015625']	1	2300	2.87	10
scan516	MPRAGE T1 Coronal - TI=900	MPRAGE T1 Coronal - TI=900	1	SIEMENS	3	ROW	NA	['1', '1']	1	2530	3.09	10
scan517	MPRAGE T1 Coronal - TI=900	MPRAGE T1 Coronal - TI=900	1	SIEMENS	3	ROW	NA	['1.1015625', '1.1015625']	1	2300	2.87	10
scan518	MPRAGE T1 Coronal - TI=900	MPRAGE T1 Coronal - TI=900	1	SIEMENS	3	ROW	NA	['1', '1']	1	2530	3.09	10
scan519	MPRAGE T1 Coronal - TI=900	MPRAGE T1 Coronal - TI=900	1	SIEMENS	3	ROW	NA	['1', '1']	1	2530	3.09	10
scan520	MPRAGE T1 Coronal - TI=900	MPRAGE T1 Coronal - TI=900	1	SIEMENS	3	ROW	NA	['1.1015625', '1.1015625']	1	2300	2.87	10
scan521	MPRAGE T1 Coronal - TI=900	MPRAGE T1 Coronal - TI=900	1	SIEMENS	3	ROW	NA	['1', '1']	1	2530	3.09	10
scan522	MPRAGE T1 Coronal - TI=900	MPRAGE T1 Coronal - TI=900	1	SIEMENS	3	ROW	NA	['1.1015625', '1.1015625']	1	2300	2.87	10
scan523	MPRAGE T1 Coronal - TI=900	MPRAGE T1 Coronal - TI=900	1	SIEMENS	3	ROW	NA	['1.1015625', '1.1015625']	1	2300	2.87	10
scan524	MPRAGE T1 Coronal - TI=900	MPRAGE T1 Coronal - TI=900	1	SIEMENS	3	ROW	NA	['1.1015625', '1.1015625']	1	2300	2.87	10
scan525	MPRAGE T1 Coronal - TI=900	MPRAGE T1 Coronal - TI=900	1	SIEMENS	3	ROW	NA	['1.1015625', '1.1015625']	1	2300	2.87	10
scan526	MPRAGE T1 Coronal - TI=900	MPRAGE T1 Coronal - TI=900	1	SIEMENS	3	ROW	NA	['1', '1']	1	2530	3.09	10
scan527	MPRAGE T1 Coronal - TI=900	MPRAGE T1 Coronal - TI=900	1	SIEMENS	3	ROW	NA	['1.1015625', '1.1015625']	1	2300	2.87	10
scan528	MPRAGE T1 Coronal - TI=900	MPRAGE T1 Coronal - TI=900	1	SIEMENS	3	ROW	NA	['1', '1']	1	2530	3.09	10
scan529	MPRAGE T1 Coronal - TI=900	MPRAGE T1 Coronal - TI=900	1	SIEMENS	3	ROW	NA	['1', '1']	1	2530	3.09	10
scan530	MPRAGE T1 Coronal - TI=900	MPRAGE T1 Coronal - TI=900	1	SIEMENS	3	ROW	NA	['1.1015625', '1.1015625']	1	2300	2.87	10
scan531	MPRAGE T1 Coronal - TI=900	MPRAGE T1 Coronal - TI=900	1	SIEMENS	3	ROW	NA	['1.1015625', '1.1015625']	1	2300	2.87	10
scan532	MPRAGE T1 Coronal - TI=900	MPRAGE T1 Coronal - TI=900	1	SIEMENS	3	ROW	NA	['1', '1']	1	2530	3.09	10
scan533	MPRAGE T1 Coronal - TI=900	MPRAGE T1 Coronal - TI=900	1	SIEMENS	3	ROW	NA	['1', '1']	1	2530	3.09	10
scan534	MPRAGE T1 Coronal - TI=900	MPRAGE T1 Coronal - TI=900	1	SIEMENS	3	ROW	NA	['1.1015625', '1.1015625']	1	2300	2.92	10
scan535	MPRAGE T1 Coronal - TI=900	MPRAGE T1 Coronal - TI=900	1	SIEMENS	3	ROW	NA	['1', '1']	1	2530	3.09	10
scan536	MPRAGE T1 Coronal - TI=900	MPRAGE T1 Coronal - TI=900	1	SIEMENS	3	ROW	NA	['1', '1']	1	2530	3.09	10
scan537	MPRAGE T1 Coronal - TI=900	MPRAGE T1 Coronal - TI=900	1	SIEMENS	3	ROW	NA	['1.1015625', '1.1015625']	1	2300	2.87	10
scan538	MPRAGE T1 Coronal - TI=900	MPRAGE T1 Coronal - TI=900	1	SIEMENS	3	ROW	NA	['1', '1']	1	2530	3.09	10
scan539	MPRAGE T1 Coronal - TI=900	MPRAGE T1 Coronal - TI=900	1	SIEMENS	3	ROW	NA	['1', '1']	1	2530	3.09	10
scan540	MPRAGE T1 Coronal - TI=900	MPRAGE T1 Coronal - TI=900	1	SIEMENS	3	ROW	NA	['1.1015625', '1.1015625']	1	2300	2.92	10
scan541	MPRAGE T1 Coronal - TI=900	MPRAGE T1 Coronal - TI=900	1	SIEMENS	3	ROW	NA	['1.1015625', '1.1015625']	1	2300	2.87	10
scan542	MPRAGE T1 Coronal - TI=900	MPRAGE T1 Coronal - TI=900	1	SIEMENS	3	ROW	NA	['1', '1']	1	2530	3.09	10
scan543	MPRAGE T1 Coronal - TI=900	MPRAGE T1 Coronal - TI=900	1	SIEMENS	3	ROW	NA	['1', '1']	1	2530	3.09	10
scan544	MPRAGE T1 Coronal - TI=900	MPRAGE T1 Coronal - TI=900	1	SIEMENS	3	ROW	NA	['1.1015625', '1.1015625']	1	2300	2.92	10
scan545	MPRAGE T1 Coronal - TI=900	MPRAGE T1 Coronal - TI=900	1	SIEMENS	3	ROW	NA	['1.1015625', '1.1015625']	1	2300	2.87	10
scan546	MPRAGE T1 Coronal - TI=900	MPRAGE T1 Coronal - TI=900	1	SIEMENS	3	ROW	NA	['1.1015625', '1.1015625']	1	2300	2.92	10
scan547	MPRAGE T1 Coronal - TI=900	MPRAGE T1 Coronal - TI=900	1	SIEMENS	3	ROW	NA	['1.1015625', '1.1015625']	1	2300	2.87	10
scan548	MPRAGE T1 Coronal - TI=900	MPRAGE T1 Coronal - TI=900	1	SIEMENS	3	ROW	NA	['1', '1']	1	2530	3.09	10
scan549	MPRAGE T1 Coronal - TI=900	MPRAGE T1 Coronal - TI=900	1	SIEMENS	3	ROW	NA	['1.1015625', '1.1015625']	1	2300	2.87	10
scan550	MPRAGE T1 Coronal - TI=900	MPRAGE T1 Coronal - TI=900	1	SIEMENS	3	ROW	NA	['1.1015625', '1.1015625']	1	2300	2.87	10
scan551	MPRAGE T1 Coronal - TI=900	MPRAGE T1 Coronal - TI=900	1	SIEMENS	3	ROW	NA	['1', '1']	1	2530	3.09	10
scan552	MPRAGE T1 Coronal - TI=900	MPRAGE T1 Coronal - TI=900	1	SIEMENS	3	ROW	NA	['1.1015625', '1.1015625']	1	2300	2.92	10
scan553	MPRAGE T1 Coronal - TI=900	MPRAGE T1 Coronal - TI=900	1	SIEMENS	3	ROW	NA	['1.1015625', '1.1015625']	1	2300	2.87	10
scan554	MPRAGE T1 Coronal - TI=900	MPRAGE T1 Coronal - TI=900	1	SIEMENS	3	ROW	NA	['1.1015625', '1.1015625']	1	2300	2.87	10
scan555	MPRAGE T1 Coronal - TI=900	MPRAGE T1 Coronal - TI=900	1	SIEMENS	3	ROW	NA	['1.1015625', '1.1015625']	1	2300	2.92	10
scan556	MPRAGE T1 Coronal - TI=900	MPRAGE T1 Coronal - TI=900	1	SIEMENS	3	ROW	NA	['1.1015625', '1.1015625']	1	2300	2.92	10
scan557	MPRAGE T1 Coronal - TI=900	MPRAGE T1 Coronal - TI=900	1	SIEMENS	3	ROW	NA	['1.1015625', '1.1015625']	1	2300	2.87	10
scan558	MPRAGE T1 Coronal - TI=900	MPRAGE T1 Coronal - TI=900	1	SIEMENS	3	ROW	NA	['1', '1']	1	2530	3.09	10
scan559	MPRAGE T1 Coronal - TI=900	MPRAGE T1 Coronal - TI=900	1	SIEMENS	3	ROW	NA	['1.1015625', '1.1015625']	1	2300	2.87	10
scan560	MPRAGE T1 Coronal - TI=900	MPRAGE T1 Coronal - TI=900	1	SIEMENS	3	ROW	NA	['1.1015625', '1.1015625']	1	2300	2.87	10
scan561	MPRAGE T1 Coronal - TI=900	MPRAGE T1 Coronal - TI=900	1	SIEMENS	3	ROW	NA	['1.1015625', '1.1015625']	1	2300	2.87	10
scan562	MPRAGE T1 Coronal - TI=900	MPRAGE T1 Coronal - TI=900	1	SIEMENS	3	ROW	NA	['1', '1']	1	2530	3.09	10
scan563	MPRAGE T1 Coronal - TI=900	MPRAGE T1 Coronal - TI=900	1	SIEMENS	3	ROW	NA	['1.1015625', '1.1015625']	1	2300	2.87	10
scan564	MPRAGE T1 Coronal - TI=900	MPRAGE T1 Coronal - TI=900	1	SIEMENS	3	ROW	NA	['1.1015625', '1.1015625']	1	2300	2.87	10
scan565	MPRAGE T1 Coronal - TI=900	MPRAGE T1 Coronal - TI=900	1	SIEMENS	3	ROW	NA	['1.1015625', '1.1015625']	1	2300	2.87	10
scan566	MPRAGE T1 Coronal - TI=900	MPRAGE T1 Coronal - TI=900	1	SIEMENS	3	ROW	NA	['1.1015625', '1.1015625']	1	2300	2.92	10
scan567	MPRAGE T1 Coronal - TI=900	MPRAGE T1 Coronal - TI=900	1	SIEMENS	3	ROW	NA	['1.1015625', '1.1015625']	1	2300	2.9	10
scan568	MPRAGE T1 Coronal - TI=900	MPRAGE T1 Coronal - TI=900	1	SIEMENS	3	ROW	NA	['1.1015625', '1.1015625']	1	2300	2.92	10
scan569	MPRAGE T1 Coronal - TI=900	MPRAGE T1 Coronal - TI=900	1	SIEMENS	3	ROW	NA	['1.1015625', '1.1015625']	1	2300	2.87	10
scan570	MPRAGE T1 Coronal - TI=900	MPRAGE T1 Coronal - TI=900	1	SIEMENS	3	ROW	NA	['1.1015625', '1.1015625']	1	2300	2.87	10
scan571	MPRAGE T1 Coronal - TI=900	MPRAGE T1 Coronal - TI=900	1	SIEMENS	3	ROW	NA	['1.1015625', '1.1015625']	1	2300	2.87	10
scan572	MPRAGE T1 Coronal - TI=900	MPRAGE T1 Coronal - TI=900	1	SIEMENS	3	ROW	NA	['1', '1']	1	2530	3.09	10
scan573	MPRAGE T1 Coronal - TI=900	MPRAGE T1 Coronal - TI=900	1	SIEMENS	3	ROW	NA	['1.1015625', '1.1015625']	1	2300	2.87	10
scan574	MPRAGE T1 Coronal - TI=900	MPRAGE T1 Coronal - TI=900	1	SIEMENS	3	ROW	NA	['1.1015625', '1.1015625']	1	2300	2.87	10
scan575	MPRAGE T1 Coronal - TI=900	MPRAGE T1 Coronal - TI=900	1	SIEMENS	3	ROW	NA	['1.1015625', '1.1015625']	1	2300	2.87	10
scan576	MPRAGE T1 Coronal - TI=900	MPRAGE T1 Coronal - TI=900	1	SIEMENS	3	ROW	NA	['1.1015625', '1.1015625']	1	2300	2.87	10
scan577	MPRAGE T1 Coronal - TI=900	MPRAGE T1 Coronal - TI=900	1	SIEMENS	3	ROW	NA	['1.1015625', '1.1015625']	1	2300	2.87	10
scan578	MPRAGE T1 Coronal - TI=900	MPRAGE T1 Coronal - TI=900	1	SIEMENS	3	ROW	NA	['1', '1']	1	2530	3.09	10
scan579	MPRAGE T1 Coronal - TI=900	MPRAGE T1 Coronal - TI=900	1	SIEMENS	3	ROW	NA	['1.1015625', '1.1015625']	1	2300	2.92	10
scan580	MPRAGE T1 Coronal - TI=900	MPRAGE T1 Coronal - TI=900	1	SIEMENS	3	ROW	NA	['1.1015625', '1.1015625']	1	2300	2.87	10
scan581	MPRAGE T1 Coronal - TI=900	MPRAGE T1 Coronal - TI=900	1	SIEMENS	3	ROW	NA	['1', '1']	1	2530	3.09	10
scan582	MPRAGE T1 Coronal - TI=900	MPRAGE T1 Coronal - TI=900	1	SIEMENS	3	ROW	NA	['1.1015625', '1.1015625']	1	2300	2.87	10
scan583	MPRAGE T1 Coronal - TI=900	MPRAGE T1 Coronal - TI=900	1	SIEMENS	3	ROW	NA	['1', '1']	1	2530	3.09	10
scan584	MPRAGE T1 Coronal - TI=900	MPRAGE T1 Coronal - TI=900	1	SIEMENS	3	ROW	NA	['1', '1']	1	2530	3.09	10
scan585	MPRAGE T1 Coronal - TI=900	MPRAGE T1 Coronal - TI=900	1	SIEMENS	3	ROW	NA	['1.1015625', '1.1015625']	1	2300	2.87	10
scan586	MPRAGE T1 Coronal - TI=900	MPRAGE T1 Coronal - TI=900	1	SIEMENS	3	ROW	NA	['1', '1']	1	2530	3.09	10
scan587	MPRAGE T1 Coronal - TI=900	MPRAGE T1 Coronal - TI=900	1	SIEMENS	3	ROW	NA	['1.1015625', '1.1015625']	1	2300	2.92	10
scan588	MPRAGE T1 Coronal - TI=900	MPRAGE T1 Coronal - TI=900	1	SIEMENS	3	ROW	NA	['1.1015625', '1.1015625']	1	2300	2.87	10
scan589	MPRAGE T1 Coronal - TI=900	MPRAGE T1 Coronal - TI=900	1	SIEMENS	3	ROW	NA	['1.1015625', '1.1015625']	1	2300	2.87	10
scan590	MPRAGE T1 Coronal - TI=900	MPRAGE T1 Coronal - TI=900	1	SIEMENS	3	ROW	NA	['1', '1']	1	2530	3.09	10
scan591	MPRAGE T1 Coronal - TI=900	MPRAGE T1 Coronal - TI=900	1	SIEMENS	3	ROW	NA	['1', '1']	1	2530	3.09	10
scan592	MPRAGE T1 Coronal - TI=900	MPRAGE T1 Coronal - TI=900	1	SIEMENS	3	ROW	NA	['1', '1']	1	2530	3.09	10
scan593	MPRAGE T1 Coronal - TI=900	MPRAGE T1 Coronal - TI=900	1	SIEMENS	3	ROW	NA	['1.1015625', '1.1015625']	1	2300	2.87	10
scan594	MPRAGE T1 Coronal - TI=900	MPRAGE T1 Coronal - TI=900	1	SIEMENS	3	ROW	NA	['1.1015625', '1.1015625']	1	2300	2.87	10
scan595	MPRAGE T1 Coronal - TI=900	MPRAGE T1 Coronal - TI=900	1	SIEMENS	3	ROW	NA	['1', '1']	1	2530	3.09	10
scan596	MPRAGE T1 Coronal - TI=900	MPRAGE T1 Coronal - TI=900	1	SIEMENS	3	ROW	NA	['1.1015625', '1.1015625']	1	2300	2.87	10
scan597	MPRAGE T1 Coronal - TI=900	MPRAGE T1 Coronal - TI=900	1	SIEMENS	3	ROW	NA	['1.1015625', '1.1015625']	1	2300	2.87	10
scan598	MPRAGE T1 Coronal - TI=900	MPRAGE T1 Coronal - TI=900	1	SIEMENS	3	ROW	NA	['1.1015625', '1.1015625']	1	2300	2.87	10
scan599	MPRAGE T1 Coronal - TI=900	MPRAGE T1 Coronal - TI=900	1	SIEMENS	3	ROW	NA	['1', '1']	1	2530	3.09	10
scan600	MPRAGE T1 Coronal - TI=900	MPRAGE T1 Coronal - TI=900	1	SIEMENS	3	ROW	NA	['1', '1']	1	2530	3.09	10
scan601	MPRAGE T1 Coronal - TI=900	MPRAGE T1 Coronal - TI=900	1	SIEMENS	3	ROW	NA	['1.1015625', '1.1015625']	1	2300	2.87	10
scan602	MPRAGE T1 Coronal - TI=900	MPRAGE T1 Coronal - TI=900	1	SIEMENS	3	ROW	NA	['1.1015625', '1.1015625']	1	2300	2.87	10
scan603	MPRAGE T1 Coronal - TI=900	MPRAGE T1 Coronal - TI=900	1	SIEMENS	3	ROW	NA	['1.1015625', '1.1015625']	1	2300	2.87	10
scan604	MPRAGE T1 Coronal - TI=900	MPRAGE T1 Coronal - TI=900	1	SIEMENS	3	ROW	NA	['1.1015625', '1.1015625']	1	2300	2.87	10
scan605	MPRAGE T1 Coronal - TI=900	MPRAGE T1 Coronal - TI=900	1	SIEMENS	3	ROW	NA	['1', '1']	1	2530	3.09	10
scan606	MPRAGE T1 Coronal - TI=900	MPRAGE T1 Coronal - TI=900	1	SIEMENS	3	ROW	NA	['1.1015625', '1.1015625']	1	2300	2.87	10
scan607	MPRAGE T1 Coronal - TI=900	MPRAGE T1 Coronal - TI=900	1	SIEMENS	3	ROW	NA	['1', '1']	1	2530	3.09	10
scan608	MPRAGE T1 Coronal - TI=900	MPRAGE T1 Coronal - TI=900	1	SIEMENS	3	ROW	NA	['1.1015625', '1.1015625']	1	2300	2.92	10
scan609	MPRAGE T1 Coronal - TI=900	MPRAGE T1 Coronal - TI=900	1	SIEMENS	3	ROW	NA	['1', '1']	1	2530	3.09	10
scan610	MPRAGE T1 Coronal - TI=900	MPRAGE T1 Coronal - TI=900	1	SIEMENS	3	ROW	NA	['1', '1']	1	2530	3.09	10
scan611	MPRAGE T1 Coronal - TI=900	MPRAGE T1 Coronal - TI=900	1	SIEMENS	3	ROW	NA	['1.1015625', '1.1015625']	1	2300	2.87	10
scan612	MPRAGE T1 Coronal - TI=900	MPRAGE T1 Coronal - TI=900	1	SIEMENS	3	ROW	NA	['1.1015625', '1.1015625']	1	2300	2.87	10
scan613	MPRAGE T1 Coronal - TI=900	MPRAGE T1 Coronal - TI=900	1	SIEMENS	3	ROW	NA	['1.1015625', '1.1015625']	1	2300	2.87	10
scan614	MPRAGE T1 Coronal - TI=900	MPRAGE T1 Coronal - TI=900	1	SIEMENS	3	ROW	NA	['1', '1']	1	2530	3.09	10
scan615	MPRAGE T1 Coronal - TI=900	MPRAGE T1 Coronal - TI=900	1	SIEMENS	3	ROW	NA	['1.1015625', '1.1015625']	1	2300	2.87	10
scan616	MPRAGE T1 Coronal - TI=900	PREDICT_3DSPGR	1	SIEMENS	3	ROW	NA	['1.1015625', '1.1015625']	1	2300	2.87	10
scan617	MPRAGE T1 Coronal - TI=900	MPRAGE T1 Coronal - TI=900	1	SIEMENS	3	ROW	NA	['1.1015625', '1.1015625']	1	2300	2.87	10
scan618	MPRAGE T1 Coronal - TI=900	PREDICT_3DSPGR	1	SIEMENS	3	ROW	NA	['1.1015625', '1.1015625']	1	2300	2.92	10
scan619	MPRAGE T1 Coronal - TI=900	PREDICT_3DSPGR	1	SIEMENS	3	ROW	NA	['1.1015625', '1.1015625']	1	2300	2.87	10
scan620	MPRAGE T1 Coronal - TI=900	MPRAGE T1 Coronal - TI=900	1	SIEMENS	3	ROW	NA	['1.1015625', '1.1015625']	1	2300	2.87	10
scan621	MPRAGE T1 Coronal - TI=900	MPRAGE T1 Coronal - TI=900	1	SIEMENS	3	ROW	NA	['1.1015625', '1.1015625']	1	2300	2.87	10
scan622	MPRAGE T1 Coronal - TI=900	MPRAGE T1 Coronal - TI=900	1	SIEMENS	3	ROW	NA	['1', '1']	1	2530	3.09	10
scan623	MPRAGE T1 Coronal - TI=900	MPRAGE T1 Coronal - TI=900	1	SIEMENS	3	ROW	NA	['1.1015625', '1.1015625']	1	2300	2.87	10
scan624	MPRAGE T1 Coronal - TI=900	MPRAGE T1 Coronal - TI=900	1	SIEMENS	3	ROW	NA	['1', '1']	1	2530	3.09	10
scan625	MPRAGE T1 Coronal - TI=900	MPRAGE T1 Coronal - TI=900	1	SIEMENS	3	ROW	NA	['1.1015625', '1.1015625']	1	2300	2.87	10
scan626	MPRAGE T1 Coronal - TI=900	MPRAGE T1 Coronal - TI=900	1	SIEMENS	3	ROW	NA	['1', '1']	1	2530	3.09	10
scan627	MPRAGE T1 Coronal - TI=900	PREDICT_3DSPGR	1	SIEMENS	3	ROW	NA	['1.1015625', '1.1015625']	1	2300	2.92	10
scan628	MPRAGE T1 Coronal - TI=900	PREDICT_3DSPGR	1	SIEMENS	3	ROW	NA	['1', '1']	1	2530	3.09	10
scan629	MPRAGE T1 Coronal - TI=900	PREDICT_3DSPGR	1	SIEMENS	3	ROW	NA	['1.1015625', '1.1015625']	1	2300	2.87	10
scan630	MPRAGE T1 Coronal - TI=900	MPRAGE T1 Coronal - TI=900	1	SIEMENS	3	ROW	NA	['1.1015625', '1.1015625']	1	2300	2.87	10
scan631	MPRAGE T1 Coronal - TI=900	PREDICT_3DSPGR	1	SIEMENS	3	ROW	NA	['1.1015625', '1.1015625']	1	2300	2.87	10
scan632	MPRAGE T1 Coronal - TI=900	PREDICT_3DSPGR	1	SIEMENS	3	ROW	NA	['1.1015625', '1.1015625']	1	2300	2.87	10
scan633	MPRAGE T1 Coronal - TI=900	PREDICT_3DSPGR	1	SIEMENS	3	ROW	NA	['1.1015625', '1.1015625']	1	2300	2.87	10
scan634	MPRAGE T1 Coronal - TI=900	PREDICT_3DSPGR	1	SIEMENS	3	ROW	NA	['1', '1']	1	2530	3.09	10
scan635	MPRAGE T1 Coronal - TI=900	PREDICT_3DSPGR	1	SIEMENS	3	ROW	NA	['1.1015625', '1.1015625']	1	2300	2.87	10
scan636	MPRAGE T1 Coronal - TI=900	PREDICT_3DSPGR	1	SIEMENS	3	ROW	NA	['1.1015625', '1.1015625']	1	2300	2.87	10
scan637	MPRAGE T1 Coronal - TI=900	PREDICT_3DSPGR	1	SIEMENS	3	ROW	NA	['1.1015625', '1.1015625']	1	2300	2.87	10
scan638	MPRAGE T1 Coronal - TI=900	MPRAGE T1 Coronal - TI=900	1	SIEMENS	3	ROW	NA	['1', '1']	1	2530	3.09	10
scan639	MPRAGE T1 Coronal - TI=900	PREDICT_3DSPGR	1	SIEMENS	3	ROW	NA	['1.1015625', '1.1015625']	1	2300	2.87	10
scan640	MPRAGE T1 Coronal - TI=900	MPRAGE T1 Coronal - TI=900	1	SIEMENS	3	ROW	NA	['1', '1']	1	2530	3.09	10
scan641	MPRAGE T1 Coronal - TI=900	PREDICT_3DSPGR	1	SIEMENS	3	ROW	NA	['1.1015625', '1.1015625']	1	2300	2.87	10
scan642	MPRAGE T1 Coronal - TI=900	PREDICT_3DSPGR	1	SIEMENS	3	ROW	NA	['1.1015625', '1.1015625']	1	2300	2.87	10
scan643	MPRAGE T1 Coronal - TI=900	PREDICT_3DSPGR	1	SIEMENS	3	ROW	NA	['1.1015625', '1.1015625']	1	2300	2.87	10
scan644	MPRAGE T1 Coronal - TI=900	MPRAGE T1 Coronal - TI=900	1	SIEMENS	3	ROW	NA	['1', '1']	1	2530	3.09	10
scan645	MPRAGE T1 Coronal - TI=900	PREDICT_3DSPGR	1	SIEMENS	3	ROW	NA	['1.1015625', '1.1015625']	1	2300	2.87	10
scan646	MPRAGE T1 Coronal - TI=900	MPRAGE T1 Coronal - TI=900	1	SIEMENS	3	ROW	NA	['1', '1']	1	2530	3.09	10
scan647	MPRAGE T1 Coronal - TI=900	MPRAGE T1 Coronal - TI=900	1	SIEMENS	3	ROW	NA	['1', '1']	1	2530	3.09	10
scan648	MPRAGE T1 Coronal - TI=900	PREDICT_3DSPGR	1	SIEMENS	3	ROW	NA	['1.1015625', '1.1015625']	1	2300	2.87	10
scan649	MPRAGE T1 Coronal - TI=900	PREDICT_3DSPGR	1	SIEMENS	3	ROW	NA	['1.1015625', '1.1015625']	1	2300	2.87	10
scan650	MPRAGE T1 Coronal - TI=900	PREDICT_3DSPGR	1	SIEMENS	3	ROW	NA	['1.1015625', '1.1015625']	1	2300	2.87	10
scan651	MPRAGE T1 Coronal - TI=900	MPRAGE T1 Coronal - TI=900	1	SIEMENS	3	ROW	NA	['1', '1']	1	2530	3.09	10
scan652	MPRAGE T1 Coronal - TI=900	MPRAGE T1 Coronal - TI=900	1	SIEMENS	3	ROW	NA	['1', '1']	1	2530	3.09	10
scan653	MPRAGE T1 Coronal - TI=900	MPRAGE T1 Coronal - TI=900	1	SIEMENS	3	ROW	NA	['1', '1']	1	2530	3.09	10
scan654	MPRAGE T1 Coronal - TI=900	PREDICT_3DSPGR	1	SIEMENS	3	ROW	NA	['1.1015625', '1.1015625']	1	2300	2.92	10
scan655	MPRAGE T1 Coronal - TI=900	MPRAGE T1 Coronal - TI=900	1	SIEMENS	3	ROW	NA	['1.1015625', '1.1015625']	1	2300	2.87	10
scan656	MPRAGE T1 Coronal - TI=900	PREDICT_3DSPGR	1	SIEMENS	3	ROW	NA	['1.1015625', '1.1015625']	1	2300	2.87	10
scan657	MPRAGE T1 Coronal - TI=900	PREDICT_3DSPGR	1	SIEMENS	3	ROW	NA	['1.1015625', '1.1015625']	1	2300	2.87	10
scan658	MPRAGE T1 Coronal - TI=900	MPRAGE T1 Coronal - TI=900	1	SIEMENS	3	ROW	NA	['1', '1']	1	2530	3.09	10
scan659	MPRAGE T1 Coronal - TI=900	MPRAGE T1 Coronal - TI=900	1	SIEMENS	3	ROW	NA	['1', '1']	1	2530	3.09	10
scan660	MPRAGE T1 Coronal - TI=900	MPRAGE T1 Coronal - TI=900	1	SIEMENS	3	ROW	NA	['1.1015625', '1.1015625']	1	2300	2.87	10
scan661	MPRAGE T1 Coronal - TI=900	MPRAGE T1 Coronal - TI=900	1	SIEMENS	3	ROW	NA	['1.1015625', '1.1015625']	1	2300	2.87	10
scan662	MPRAGE T1 Coronal - TI=900	MPRAGE T1 Coronal - TI=900	1	SIEMENS	3	ROW	NA	['1.1015625', '1.1015625']	1	2300	2.87	10
scan663	MPRAGE T1 Coronal - TI=900	MPRAGE T1 Coronal - TI=900	1	SIEMENS	3	ROW	NA	['1.1015625', '1.1015625']	1	2300	2.87	10
scan664	MPRAGE T1 Coronal - TI=900	MPRAGE T1 Coronal - TI=900	1	SIEMENS	3	ROW	NA	['1.1015625', '1.1015625']	1	2300	2.87	10
scan665	MPRAGE T1 Coronal - TI=900	MPRAGE T1 Coronal - TI=900	1	SIEMENS	3	ROW	NA	['1.1015625', '1.1015625']	1	2300	2.87	10
scan666	MPRAGE T1 Coronal - TI=900	MPRAGE T1 Coronal - TI=900	1	SIEMENS	3	ROW	NA	['1', '1']	1	2530	3.09	10
scan667	MPRAGE T1 Coronal - TI=900	MPRAGE T1 Coronal - TI=900	1	SIEMENS	3	ROW	NA	['1', '1']	1	2530	3.09	10
scan668	MPRAGE T1 Coronal - TI=900	MPRAGE T1 Coronal - TI=900	1	SIEMENS	3	ROW	NA	['1', '1']	1	2530	3.09	10
scan669	MPRAGE T1 Coronal - TI=900	MPRAGE T1 Coronal - TI=900	1	SIEMENS	3	ROW	NA	['1', '1']	1	2530	3.09	10
scan670	MPRAGE T1 Coronal - TI=900	MPRAGE T1 Coronal - TI=900	1	SIEMENS	3	ROW	NA	['1', '1']	1	2530	3.09	10
scan671	MPRAGE T1 Coronal - TI=900	MPRAGE T1 Coronal - TI=900	1	SIEMENS	3	ROW	NA	['1', '1']	1	2530	3.09	10
scan672	MPRAGE T1 Coronal - TI=900	MPRAGE T1 Coronal - TI=900	1	SIEMENS	3	ROW	NA	['1.1015625', '1.1015625']	1	2300	2.87	10
scan673	MPRAGE T1 Coronal - TI=900	MPRAGE T1 Coronal - TI=900	1	SIEMENS	3	ROW	NA	['1.1015625', '1.1015625']	1	2300	2.87	10
scan674	MPRAGE T1 Coronal - TI=900	MPRAGE T1 Coronal - TI=900	1	SIEMENS	3	ROW	NA	['1.1015625', '1.1015625']	1	2300	2.87	10
scan675	MPRAGE T1 Coronal - TI=900	MPRAGE T1 Coronal - TI=900	1	SIEMENS	3	ROW	NA	['1.1015625', '1.1015625']	1	2300	2.87	10
scan676	MPRAGE T1 Coronal - TI=900	MPRAGE T1 Coronal - TI=900	1	SIEMENS	3	ROW	NA	['1', '1']	1	2530	3.09	10
scan677	MPRAGE T1 Coronal - TI=900	MPRAGE T1 Coronal - TI=900	1	SIEMENS	3	ROW	NA	['1.1015625', '1.1015625']	1	2300	2.87	10
scan678	MPRAGE T1 Coronal - TI=900	MPRAGE T1 Coronal - TI=900	1	SIEMENS	3	ROW	NA	['1', '1']	1	2530	3.09	10
scan679	MPRAGE T1 Coronal - TI=900	MPRAGE T1 Coronal - TI=900	1	SIEMENS	3	ROW	NA	['1.1015625', '1.1015625']	1	2300	2.87	10
scan680	MPRAGE T1 Coronal - TI=900	MPRAGE T1 Coronal - TI=900	1	SIEMENS	3	ROW	NA	['1', '1']	1	2530	3.09	10
scan681	MPRAGE T1 Coronal - TI=900	MPRAGE T1 Coronal - TI=900	1	SIEMENS	3	ROW	NA	['1.1015625', '1.1015625']	1	2300	2.87	10
scan682	MPRAGE T1 Coronal - TI=900	MPRAGE T1 Coronal - TI=900	1	SIEMENS	3	ROW	NA	['1.1015625', '1.1015625']	1	2300	2.87	10
scan683	MPRAGE T1 Coronal - TI=900	MPRAGE T1 Coronal - TI=900	1	SIEMENS	3	ROW	NA	['1.1015625', '1.1015625']	1	2300	2.87	10
scan684	MPRAGE T1 Coronal - TI=900	MPRAGE T1 Coronal - TI=900	1	SIEMENS	3	ROW	NA	['1', '1']	1	2530	3.09	10
scan685	MPRAGE T1 Coronal - TI=900	MPRAGE T1 Coronal - TI=900	1	SIEMENS	3	ROW	NA	['1', '1']	1	2530	3.09	10
scan686	MPRAGE T1 Coronal - TI=900	MPRAGE T1 Coronal - TI=900	1	SIEMENS	3	ROW	NA	['1.1015625', '1.1015625']	1	2300	2.87	10
scan687	MPRAGE T1 Coronal - TI=900	MPRAGE T1 Coronal - TI=900	1	SIEMENS	3	ROW	NA	['1.1015625', '1.1015625']	1	2300	2.87	10
scan688	MPRAGE T1 Coronal - TI=900	MPRAGE T1 Coronal - TI=900	1	SIEMENS	3	ROW	NA	['1.1015625', '1.1015625']	1	2300	2.92	10
scan689	MPRAGE T1 Coronal - TI=900	MPRAGE T1 Coronal - TI=900	1	SIEMENS	3	ROW	NA	['1', '1']	1	2530	3.09	10
scan690	MPRAGE T1 Coronal - TI=900	MPRAGE T1 Coronal - TI=900	1	SIEMENS	3	ROW	NA	['1', '1']	1	2530	3.09	10
scan691	MPRAGE T1 Coronal - TI=900	MPRAGE T1 Coronal - TI=900	1	SIEMENS	3	ROW	NA	['1', '1']	1	2530	3.09	10
scan692	MPRAGE T1 Coronal - TI=900	MPRAGE T1 Coronal - TI=900	1	SIEMENS	3	ROW	NA	['1.1015625', '1.1015625']	1	2300	2.87	10
scan693	MPRAGE T1 Coronal - TI=900	MPRAGE T1 Coronal - TI=900	1	SIEMENS	3	ROW	NA	['1.1015625', '1.1015625']	1	2300	2.87	10
scan694	MPRAGE T1 Coronal - TI=900	MPRAGE T1 Coronal - TI=900	1	SIEMENS	3	ROW	NA	['1', '1']	1	2530	3.09	10
scan695	MPRAGE T1 Coronal - TI=900	MPRAGE T1 Coronal - TI=900	1	SIEMENS	3	ROW	NA	['1.1015625', '1.1015625']	1	2300	2.87	10
scan696	MPRAGE T1 Coronal - TI=900	MPRAGE T1 Coronal - TI=900	1	SIEMENS	3	ROW	NA	['1', '1']	1	2530	3.09	10
scan697	MPRAGE T1 Coronal - TI=900	MPRAGE T1 Coronal - TI=900	1	SIEMENS	3	ROW	NA	['1', '1']	1	2530	3.09	10
scan698	MPRAGE T1 Coronal - TI=900	MPRAGE T1 Coronal - TI=900	1	SIEMENS	3	ROW	NA	['1.1015625', '1.1015625']	1	2300	2.87	10
scan699	MPRAGE T1 Coronal - TI=900	MPRAGE T1 Coronal - TI=900	1	SIEMENS	3	ROW	NA	['1', '1']	1	2530	3.09	10
scan700	MPRAGE T1 Coronal - TI=900	MPRAGE T1 Coronal - TI=900	1	SIEMENS	3	ROW	NA	['1.1015625', '1.1015625']	1	2300	2.87	10
scan701	MPRAGE T1 Coronal - TI=900	MPRAGE T1 Coronal - TI=900	1	SIEMENS	3	ROW	NA	['1.1015625', '1.1015625']	1	2300	2.87	10
scan702	MPRAGE T1 Coronal - TI=900	MPRAGE T1 Coronal - TI=900	1	SIEMENS	3	ROW	NA	['1.1015625', '1.1015625']	1	2300	2.87	10
scan703	MPRAGE T1 Coronal - TI=900	MPRAGE T1 Coronal - TI=900	1	SIEMENS	3	ROW	NA	['1.1015625', '1.1015625']	1	2300	2.87	10
scan704	MPRAGE T1 Coronal - TI=900	MPRAGE T1 Coronal - TI=900	1	SIEMENS	3	ROW	NA	['1.1015625', '1.1015625']	1	2300	2.87	10
scan705	MPRAGE T1 Coronal - TI=900	MPRAGE T1 Coronal - TI=900	1	SIEMENS	3	ROW	NA	['1.1015625', '1.1015625']	1	2300	2.87	10
scan706	MPRAGE T1 Coronal - TI=900	MPRAGE T1 Coronal - TI=900	1	SIEMENS	3	ROW	NA	['1.1015625', '1.1015625']	1	2300	2.87	10
scan707	MPRAGE T1 Coronal - TI=900	MPRAGE T1 Coronal - TI=900	1	SIEMENS	3	ROW	NA	['1.1015625', '1.1015625']	1	2300	2.87	10
scan708	MPRAGE T1 Coronal - TI=900	MPRAGE T1 Coronal - TI=900	1	SIEMENS	3	ROW	NA	['1.1015625', '1.1015625']	1	2300	2.87	10
scan709	MPRAGE T1 Coronal - TI=900	MPRAGE T1 Coronal - TI=900	1	SIEMENS	3	ROW	NA	['1.1015625', '1.1015625']	1	2300	2.92	10
scan710	MPRAGE T1 Coronal - TI=900	MPRAGE T1 Coronal - TI=900	1	SIEMENS	3	ROW	NA	['1.1015625', '1.1015625']	1	2300	2.87	10
scan711	MPRAGE T1 Coronal - TI=900	MPRAGE T1 Coronal - TI=900	1	SIEMENS	3	ROW	NA	['1.1015625', '1.1015625']	1	2300	2.87	10
scan712	MPRAGE T1 Coronal - TI=900	MPRAGE T1 Coronal - TI=900	1	SIEMENS	3	ROW	NA	['1.1015625', '1.1015625']	1	2300	2.87	10
scan713	MPRAGE T1 Coronal - TI=900	MPRAGE T1 Coronal - TI=900	1	SIEMENS	3	ROW	NA	['1.1015625', '1.1015625']	1	2300	2.87	10
scan714	MPRAGE T1 Coronal - TI=900	MPRAGE T1 Coronal - TI=900	1	SIEMENS	3	ROW	NA	['1', '1']	1	2530	3.09	10
scan715	MPRAGE T1 Coronal - TI=900	MPRAGE T1 Coronal - TI=900	1	SIEMENS	3	ROW	NA	['1.1015625', '1.1015625']	1	2300	2.87	10
scan716	MPRAGE T1 Coronal - TI=900	MPRAGE T1 Coronal - TI=900	1	SIEMENS	3	ROW	NA	['1.1015625', '1.1015625']	1	2300	2.87	10
scan717	MPRAGE T1 Coronal - TI=900	MPRAGE T1 Coronal - TI=900	1	SIEMENS	3	ROW	NA	['1.1015625', '1.1015625']	1	2300	2.87	10
scan718	MPRAGE T1 Coronal - TI=900	MPRAGE T1 Coronal - TI=900	1	SIEMENS	3	ROW	NA	['1.1015625', '1.1015625']	1	2300	2.87	10
scan719	MPRAGE T1 Coronal - TI=900	MPRAGE T1 Coronal - TI=900	1	SIEMENS	3	ROW	NA	['1.1015625', '1.1015625']	1	2300	2.92	10
scan720	MPRAGE T1 Coronal - TI=900	MPRAGE T1 Coronal - TI=900	1	SIEMENS	3	ROW	NA	['1.1015625', '1.1015625']	1	2300	2.87	10
scan721	MPRAGE T1 Coronal - TI=900	MPRAGE T1 Coronal - TI=900	1	SIEMENS	3	ROW	NA	['1.1015625', '1.1015625']	1	2300	2.87	10
scan722	MPRAGE T1 Coronal - TI=900	MPRAGE T1 Coronal - TI=900	1	SIEMENS	3	ROW	NA	['1.1015625', '1.1015625']	1	2300	2.87	10
scan723	MPRAGE T1 Coronal - TI=900	MPRAGE T1 Coronal - TI=900	1	SIEMENS	3	ROW	NA	['1.1015625', '1.1015625']	1	2300	2.87	10
scan724	MPRAGE T1 Coronal - TI=900	MPRAGE T1 Coronal - TI=900	1	SIEMENS	3	ROW	NA	['1.1015625', '1.1015625']	1	2300	2.87	10
scan725	MPRAGE T1 Coronal - TI=900	MPRAGE T1 Coronal - TI=900	1	SIEMENS	3	ROW	NA	['1.1015625', '1.1015625']	1	2300	2.87	10
scan726	MPRAGE T1 Coronal - TI=900	MPRAGE T1 Coronal - TI=900	1	SIEMENS	3	ROW	NA	['1.1015625', '1.1015625']	1	2300	2.87	10
scan727	MPRAGE T1 Coronal - TI=900	MPRAGE T1 Coronal - TI=900	1	SIEMENS	3	ROW	NA	['1.1015625', '1.1015625']	1	2300	2.87	10
scan728	MPRAGE T1 Coronal - TI=900	MPRAGE T1 Coronal - TI=900	1	SIEMENS	3	ROW	NA	['1.1015625', '1.1015625']	1	2300	2.87	10
scan729	MPRAGE T1 Coronal - TI=900	MPRAGE T1 Coronal - TI=900	1	SIEMENS	3	ROW	NA	['1.1015625', '1.1015625']	1	2300	2.87	10
scan730	MPRAGE T1 Coronal - TI=900	MPRAGE T1 Coronal - TI=900	1	SIEMENS	3	ROW	NA	['1.1015625', '1.1015625']	1	2300	2.87	10
scan731	MPRAGE T1 Coronal - TI=900	MPRAGE T1 Coronal - TI=900	1	SIEMENS	3	ROW	NA	['1.1015625', '1.1015625']	1	2300	2.87	10
scan732	MPRAGE T1 Coronal - TI=900	MPRAGE T1 Coronal - TI=900	1	SIEMENS	3	ROW	NA	['1.1015625', '1.1015625']	1	2300	2.87	10
scan733	MPRAGE T1 Coronal - TI=900	MPRAGE T1 Coronal - TI=900	1	SIEMENS	3	ROW	NA	['1', '1']	1	2530	3.09	10
scan734	MPRAGE T1 Coronal - TI=900	MPRAGE T1 Coronal - TI=900	1	SIEMENS	3	ROW	NA	['1.1015625', '1.1015625']	1	2300	2.87	10
scan735	MPRAGE T1 Coronal - TI=900	MPRAGE T1 Coronal - TI=900	1	SIEMENS	3	ROW	NA	['1', '1']	1	2530	3.09	10
scan736	MPRAGE T1 Coronal - TI=900	MPRAGE T1 Coronal - TI=900	1	SIEMENS	3	ROW	NA	['1.1015625', '1.1015625']	1	2300	2.87	10
scan737	MPRAGE T1 Coronal - TI=900	MPRAGE T1 Coronal - TI=900	1	SIEMENS	3	ROW	NA	['1.1015625', '1.1015625']	1	2300	2.87	10
scan738	MPRAGE T1 Coronal - TI=900	MPRAGE T1 Coronal - TI=900	1	SIEMENS	3	ROW	NA	['1.1015625', '1.1015625']	1	2300	2.87	10
scan739	MPRAGE T1 Coronal - TI=900	MPRAGE T1 Coronal - TI=900	1	SIEMENS	3	ROW	NA	['1', '1']	1	2530	3.09	10
scan740	MPRAGE T1 Coronal - TI=900	MPRAGE T1 Coronal - TI=900	1	SIEMENS	3	ROW	NA	['1.1015625', '1.1015625']	1	2300	2.87	10
scan741	MPRAGE T1 Coronal - TI=900	MPRAGE T1 Coronal - TI=900	1	SIEMENS	3	ROW	NA	['1.1015625', '1.1015625']	1	2300	2.92	10
scan742	MPRAGE T1 Coronal - TI=900	MPRAGE T1 Coronal - TI=900	1	SIEMENS	3	ROW	NA	['1.1015625', '1.1015625']	1	2300	2.87	10
scan743	MPRAGE T1 Coronal - TI=900	MPRAGE T1 Coronal - TI=900	1	SIEMENS	3	ROW	NA	['1.1015625', '1.1015625']	1	2300	2.87	10
scan744	MPRAGE T1 Coronal - TI=900	MPRAGE T1 Coronal - TI=900	1	SIEMENS	3	ROW	NA	['1', '1']	1	2530	3.09	10
scan745	MPRAGE T1 Coronal - TI=900	MPRAGE T1 Coronal - TI=900	1	SIEMENS	3	ROW	NA	['1', '1']	1	2530	3.09	10
scan746	MPRAGE T1 Coronal - TI=900	MPRAGE T1 Coronal - TI=900	1	SIEMENS	3	ROW	NA	['1', '1']	1	2530	3.09	10
scan747	MPRAGE T1 Coronal - TI=900	MPRAGE T1 Coronal - TI=900	1	SIEMENS	3	ROW	NA	['1', '1']	1	2530	3.09	10
scan748	MPRAGE T1 Coronal - TI=900	MPRAGE T1 Coronal - TI=900	1	SIEMENS	3	ROW	NA	['1.1015625', '1.1015625']	1	2300	2.87	10
scan749	MPRAGE T1 Coronal - TI=900	MPRAGE T1 Coronal - TI=900	1	SIEMENS	3	ROW	NA	['1', '1']	1	2530	3.09	10
scan750	MPRAGE T1 Coronal - TI=900	MPRAGE T1 Coronal - TI=900	1	SIEMENS	3	ROW	NA	['1.1015625', '1.1015625']	1	2300	2.87	10
scan751	MPRAGE T1 Coronal - TI=900	MPRAGE T1 Coronal - TI=900	1	SIEMENS	3	ROW	NA	['1', '1']	1	2530	3.09	10
scan752	MPRAGE T1 Coronal - TI=900	MPRAGE T1 Coronal - TI=900	1	SIEMENS	3	ROW	NA	['1', '1']	1	2530	3.09	10
scan753	MPRAGE T1 Coronal - TI=900	MPRAGE T1 Coronal - TI=900	1	SIEMENS	3	ROW	NA	['1.1015625', '1.1015625']	1	2300	2.87	10
scan754	MPRAGE T1 Coronal - TI=900	MPRAGE T1 Coronal - TI=900	1	SIEMENS	3	ROW	NA	['1.1015625', '1.1015625']	1	2300	2.87	10
scan755	MPRAGE T1 Coronal - TI=900	MPRAGE T1 Coronal - TI=900	1	SIEMENS	3	ROW	NA	['1.1015625', '1.1015625']	1	2300	2.92	10
scan756	MPRAGE T1 Coronal - TI=900	MPRAGE T1 Coronal - TI=900	1	SIEMENS	3	ROW	NA	['1.1015625', '1.1015625']	1	2300	2.87	10
scan757	MPRAGE T1 Coronal - TI=900	MPRAGE T1 Coronal - TI=900	1	SIEMENS	3	ROW	NA	['1.1015625', '1.1015625']	1	2300	2.87	10
scan758	MPRAGE T1 Coronal - TI=900	MPRAGE T1 Coronal - TI=900	1	SIEMENS	3	ROW	NA	['1.1015625', '1.1015625']	1	2300	2.87	10
scan759	MPRAGE T1 Coronal - TI=900	MPRAGE T1 Coronal - TI=900	1	SIEMENS	3	ROW	NA	['1.1015625', '1.1015625']	1	2300	2.87	10
scan760	MPRAGE T1 Coronal - TI=900	MPRAGE T1 Coronal - TI=900	1	SIEMENS	3	ROW	NA	['1', '1']	1	2530	3.09	10
scan761	MPRAGE T1 Coronal - TI=900	MPRAGE T1 Coronal - TI=900	1	SIEMENS	3	ROW	NA	['1.1015625', '1.1015625']	1	2300	2.87	10
scan762	MPRAGE T1 Coronal - TI=900	MPRAGE T1 Coronal - TI=900	1	SIEMENS	3	ROW	NA	['1', '1']	1	2530	3.09	10
scan763	MPRAGE T1 Coronal - TI=900	MPRAGE T1 Coronal - TI=900	1	SIEMENS	3	ROW	NA	['1.1015625', '1.1015625']	1	2300	2.87	10
scan764	MPRAGE T1 Coronal - TI=900	MPRAGE T1 Coronal - TI=900	1	SIEMENS	3	ROW	NA	['1.1015625', '1.1015625']	1	2300	2.87	10
scan765	MPRAGE T1 Coronal - TI=900	MPRAGE T1 Coronal - TI=900	1	SIEMENS	3	ROW	NA	['1.1015625', '1.1015625']	1	2300	2.92	10
scan766	MPRAGE T1 Coronal - TI=900	MPRAGE T1 Coronal - TI=900	1	SIEMENS	3	ROW	NA	['1.1015625', '1.1015625']	1	2300	2.87	10
scan767	MPRAGE T1 Coronal - TI=900	MPRAGE T1 Coronal - TI=900	1	SIEMENS	3	ROW	NA	['1.1015625', '1.1015625']	1	2300	2.87	10
scan768	MPRAGE T1 Coronal - TI=900	MPRAGE T1 Coronal - TI=900	1	SIEMENS	3	ROW	NA	['1.1015625', '1.1015625']	1	2300	2.92	10
scan769	MPRAGE T1 Coronal - TI=900	MPRAGE T1 Coronal - TI=900	1	SIEMENS	3	ROW	NA	['1', '1']	1	2530	3.09	10
scan770	MPRAGE T1 Coronal - TI=900	MPRAGE T1 Coronal - TI=900	1	SIEMENS	3	ROW	NA	['1.1015625', '1.1015625']	1	2300	2.87	10
scan771	MPRAGE T1 Coronal - TI=900	MPRAGE T1 Coronal - TI=900	1	SIEMENS	3	ROW	NA	['1', '1']	1	2530	3.09	10
scan772	MPRAGE T1 Coronal - TI=900	MPRAGE T1 Coronal - TI=900	1	SIEMENS	3	ROW	NA	['1.1015625', '1.1015625']	1	2300	2.87	10
scan773	MPRAGE T1 Coronal - TI=900	MPRAGE T1 Coronal - TI=900	1	SIEMENS	3	ROW	NA	['1.1015625', '1.1015625']	1	2300	2.87	10
scan774	MPRAGE T1 Coronal - TI=900	MPRAGE T1 Coronal - TI=900	1	SIEMENS	3	ROW	NA	['1', '1']	1	2530	3.09	10
scan775	MPRAGE T1 Coronal - TI=900	MPRAGE T1 Coronal - TI=900	1	SIEMENS	3	ROW	NA	['1', '1']	1	2530	3.09	10
scan776	MPRAGE T1 Coronal - TI=900	MPRAGE T1 Coronal - TI=900	1	SIEMENS	3	ROW	NA	['1', '1']	1	2530	3.09	10
scan777	MPRAGE T1 Coronal - TI=900	MPRAGE T1 Coronal - TI=900	1	SIEMENS	3	ROW	NA	['1', '1']	1	2530	3.09	10
scan778	MPRAGE T1 Coronal - TI=900	MPRAGE T1 Coronal - TI=900	1	SIEMENS	3	ROW	NA	['1.1015625', '1.1015625']	1	2300	2.87	10
scan779	MPRAGE T1 Coronal - TI=900	MPRAGE T1 Coronal - TI=900	1	SIEMENS	3	ROW	NA	['1.1015625', '1.1015625']	1	2300	2.87	10
scan780	MPRAGE T1 Coronal - TI=900	MPRAGE T1 Coronal - TI=900	1	SIEMENS	3	ROW	NA	['1.1015625', '1.1015625']	1	2300	2.87	10
scan781	MPRAGE T1 Coronal - TI=900	MPRAGE T1 Coronal - TI=900	1	SIEMENS	3	ROW	NA	['1', '1']	1	2530	3.09	10
scan782	MPRAGE T1 Coronal - TI=900	MPRAGE T1 Coronal - TI=900	1	SIEMENS	3	ROW	NA	['1.1015625', '1.1015625']	1	2300	2.87	10
scan783	MPRAGE T1 Coronal - TI=900	MPRAGE T1 Coronal - TI=900	1	SIEMENS	3	ROW	NA	['1.1015625', '1.1015625']	1	2300	2.87	10
scan784	MPRAGE T1 Coronal - TI=900	MPRAGE T1 Coronal - TI=900	1	SIEMENS	3	ROW	NA	['1.1015625', '1.1015625']	1	2300	2.87	10
scan785	MPRAGE T1 Coronal - TI=900	MPRAGE T1 Coronal - TI=900	1	SIEMENS	3	ROW	NA	['1.1015625', '1.1015625']	1	2300	2.87	10
scan786	MPRAGE T1 Coronal - TI=900	MPRAGE T1 Coronal - TI=900	1	SIEMENS	3	ROW	NA	['1', '1']	1	2530	3.09	10
scan787	MPRAGE T1 Coronal - TI=900	MPRAGE T1 Coronal - TI=900	1	SIEMENS	3	ROW	NA	['1', '1']	1	2530	3.09	10
scan788	MPRAGE T1 Coronal - TI=900	MPRAGE T1 Coronal - TI=900	1	SIEMENS	3	ROW	NA	['1.1015625', '1.1015625']	1	2300	2.87	10
scan789	MPRAGE T1 Coronal - TI=900	MPRAGE T1 Coronal - TI=900	1	SIEMENS	3	ROW	NA	['1', '1']	1	2530	3.09	10
scan790	MPRAGE T1 Coronal - TI=900	MPRAGE T1 Coronal - TI=900	1	SIEMENS	3	ROW	NA	['1.1015625', '1.1015625']	1	2300	2.87	10
scan791	MPRAGE T1 Coronal - TI=900	MPRAGE T1 Coronal - TI=900	1	SIEMENS	3	ROW	NA	['1.1015625', '1.1015625']	1	2300	2.87	10
scan792	MPRAGE T1 Coronal - TI=900	MPRAGE T1 Coronal - TI=900	1	SIEMENS	3	ROW	NA	['1.1015625', '1.1015625']	1	2300	2.87	10
scan793	MPRAGE T1 Coronal - TI=900	MPRAGE T1 Coronal - TI=900	1	SIEMENS	3	ROW	NA	['1', '1']	1	2530	3.09	10
scan794	MPRAGE T1 Coronal - TI=900	MPRAGE T1 Coronal - TI=900	1	SIEMENS	3	ROW	NA	['1.1015625', '1.1015625']	1	2300	2.87	10
scan795	MPRAGE T1 Coronal - TI=900	MPRAGE T1 Coronal - TI=900	1	SIEMENS	3	ROW	NA	['1', '1']	1	2530	3.09	10
scan796	MPRAGE T1 Coronal - TI=900	MPRAGE T1 Coronal - TI=900	1	SIEMENS	3	ROW	NA	['1.1015625', '1.1015625']	1	2300	2.87	10
scan797	MPRAGE T1 Coronal - TI=900	MPRAGE T1 Coronal - TI=900	1	SIEMENS	3	ROW	NA	['1.1015625', '1.1015625']	1	2300	2.87	10
scan798	MPRAGE T1 Coronal - TI=900	MPRAGE T1 Coronal - TI=900	1	SIEMENS	3	ROW	NA	['1.1015625', '1.1015625']	1	2300	2.87	10
scan799	MPRAGE T1 Coronal - TI=900	MPRAGE T1 Coronal - TI=900	1	SIEMENS	3	ROW	NA	['1.1015625', '1.1015625']	1	2300	2.87	10
scan800	MPRAGE T1 Coronal - TI=900	MPRAGE T1 Coronal - TI=900	1	SIEMENS	3	ROW	NA	['1.1015625', '1.1015625']	1	2300	2.87	10
scan801	MPRAGE T1 Coronal - TI=900	MPRAGE T1 Coronal - TI=900	1	SIEMENS	3	ROW	NA	['1.1015625', '1.1015625']	1	2300	2.87	10
scan802	MPRAGE T1 Coronal - TI=900	MPRAGE T1 Coronal - TI=900	1	SIEMENS	3	ROW	NA	['1.1015625', '1.1015625']	1	2300	2.87	10
scan803	MPRAGE T1 Coronal - TI=900	MPRAGE T1 Coronal - TI=900	1	SIEMENS	3	ROW	NA	['1.1015625', '1.1015625']	1	2300	2.87	10
scan804	MPRAGE T1 Coronal - TI=900	MPRAGE T1 Coronal - TI=900	1	SIEMENS	3	ROW	NA	['1', '1']	1	2530	3.09	10
scan805	MPRAGE T1 Coronal - TI=900	MPRAGE T1 Coronal - TI=900	1	SIEMENS	3	ROW	NA	['1.1015625', '1.1015625']	1	2300	2.87	10
scan806	MPRAGE T1 Coronal - TI=900	MPRAGE T1 Coronal - TI=900	1	SIEMENS	3	ROW	NA	['1.1015625', '1.1015625']	1	2300	2.87	10
scan807	MPRAGE T1 Coronal - TI=900	MPRAGE T1 Coronal - TI=900	1	SIEMENS	3	ROW	NA	['1', '1']	1	2530	3.09	10
scan808	MPRAGE T1 Coronal - TI=900	MPRAGE T1 Coronal - TI=900	1	SIEMENS	3	ROW	NA	['1', '1']	1	2530	3.09	10
scan809	MPRAGE T1 Coronal - TI=900	MPRAGE T1 Coronal - TI=900	1	SIEMENS	3	ROW	NA	['1.1015625', '1.1015625']	1	2300	2.87	10
scan810	MPRAGE T1 Coronal - TI=900	MPRAGE T1 Coronal - TI=900	1	SIEMENS	3	ROW	NA	['1.1015625', '1.1015625']	1	2300	2.87	10
scan811	MPRAGE T1 Coronal - TI=900	MPRAGE T1 Coronal - TI=900	1	SIEMENS	3	ROW	NA	['1.1015625', '1.1015625']	1	2300	2.87	10
scan812	MPRAGE T1 Coronal - TI=900	MPRAGE T1 Coronal - TI=900	1	SIEMENS	3	ROW	NA	['1.1015625', '1.1015625']	1	2300	2.87	10
scan813	MPRAGE T1 Coronal - TI=900	MPRAGE T1 Coronal - TI=900	1	SIEMENS	3	ROW	NA	['1', '1']	1	2530	3.09	10
scan814	MPRAGE T1 Coronal - TI=900	MPRAGE T1 Coronal - TI=900	1	SIEMENS	3	ROW	NA	['1.1015625', '1.1015625']	1	2300	2.87	10
scan815	MPRAGE T1 Coronal - TI=900	MPRAGE T1 Coronal - TI=900	1	SIEMENS	3	ROW	NA	['1.1015625', '1.1015625']	1	2300	2.87	10
scan816	MPRAGE T1 Coronal - TI=900	MPRAGE T1 Coronal - TI=900	1	SIEMENS	3	ROW	NA	['1.1015625', '1.1015625']	1	2300	2.87	10
scan817	MPRAGE T1 Coronal - TI=900	MPRAGE T1 Coronal - TI=900	1	SIEMENS	3	ROW	NA	['1.1015625', '1.1015625']	1	2300	2.87	10
scan818	MPRAGE T1 Coronal - TI=900	MPRAGE T1 Coronal - TI=900	1	SIEMENS	3	ROW	NA	['1.1015625', '1.1015625']	1	2300	2.87	10
scan819	MPRAGE T1 Coronal - TI=900	MPRAGE T1 Coronal - TI=900	1	SIEMENS	3	ROW	NA	['1.1015625', '1.1015625']	1	2300	2.87	10
scan820	MPRAGE T1 Coronal - TI=900	MPRAGE T1 Coronal - TI=900	1	SIEMENS	3	ROW	NA	['1.1015625', '1.1015625']	1	2300	2.87	10
scan821	MPRAGE T1 Coronal - TI=900	MPRAGE T1 Coronal - TI=900	1	SIEMENS	3	ROW	NA	['1.1015625', '1.1015625']	1	2300	2.87	10
scan822	MPRAGE T1 Coronal - TI=900	MPRAGE T1 Coronal - TI=900	1	SIEMENS	3	ROW	NA	['1.1015625', '1.1015625']	1	2300	2.87	10
scan823	MPRAGE T1 Coronal - TI=900	MPRAGE T1 Coronal - TI=900	1	SIEMENS	3	ROW	NA	['1.1015625', '1.1015625']	1	2300	2.87	10
scan824	MPRAGE T1 Coronal - TI=900	MPRAGE T1 Coronal - TI=900	1	SIEMENS	3	ROW	NA	['1.1015625', '1.1015625']	1	2300	2.87	10
scan825	MPRAGE T1 Coronal - TI=900	MPRAGE T1 Coronal - TI=900	1	SIEMENS	3	ROW	NA	['1.1015625', '1.1015625']	1	2300	2.87	10
scan826	MPRAGE T1 Coronal - TI=900	MPRAGE T1 Coronal - TI=900	1	SIEMENS	3	ROW	NA	['1.1015625', '1.1015625']	1	2300	2.87	10
scan827	MPRAGE T1 Coronal - TI=900	MPRAGE T1 Coronal - TI=900	1	SIEMENS	3	ROW	NA	['1.1015625', '1.1015625']	1	2300	2.87	10
scan828	MPRAGE T1 Coronal - TI=900	MPRAGE T1 Coronal - TI=900	1	SIEMENS	3	ROW	NA	['1', '1']	1	2530	3.09	10
scan829	MPRAGE T1 Coronal - TI=900	MPRAGE T1 Coronal - TI=900	1	SIEMENS	3	ROW	NA	['1.1015625', '1.1015625']	1	2300	2.87	10
scan830	MPRAGE T1 Coronal - TI=900	MPRAGE T1 Coronal - TI=900	1	SIEMENS	3	ROW	NA	['1.1015625', '1.1015625']	1	2300	2.87	10
scan831	MPRAGE T1 Coronal - TI=900	MPRAGE T1 Coronal - TI=900	1	SIEMENS	3	ROW	NA	['1.1015625', '1.1015625']	1	2300	2.87	10
scan832	MPRAGE T1 Coronal - TI=900	MPRAGE T1 Coronal - TI=900	1	SIEMENS	3	ROW	NA	['1.1015625', '1.1015625']	1	2300	2.87	10
scan833	MPRAGE T1 Coronal - TI=900	MPRAGE T1 Coronal - TI=900	1	SIEMENS	3	ROW	NA	['1.1015625', '1.1015625']	1	2300	2.87	10
scan834	MPRAGE T1 Coronal - TI=900	MPRAGE T1 Coronal - TI=900	1	SIEMENS	3	ROW	NA	['1.1015625', '1.1015625']	1	2300	2.87	10
scan835	MPRAGE T1 Coronal - TI=900	MPRAGE T1 Coronal - TI=900	1	SIEMENS	3	ROW	NA	['1.1015625', '1.1015625']	1	2300	2.87	10
scan836	MPRAGE T1 Coronal - TI=900	MPRAGE T1 Coronal - TI=900	1	SIEMENS	3	ROW	NA	['1.1015625', '1.1015625']	1	2300	2.87	10
scan837	MPRAGE T1 Coronal - TI=900	MPRAGE T1 Coronal - TI=900	1	SIEMENS	3	ROW	NA	['1.1015625', '1.1015625']	1	2300	2.87	10
scan838	MPRAGE T1 Coronal - TI=900	MPRAGE T1 Coronal - TI=900	1	SIEMENS	3	ROW	NA	['1.1015625', '1.1015625']	1	2300	2.87	10
scan839	MPRAGE T1 Coronal - TI=900	MPRAGE T1 Coronal - TI=900	1	SIEMENS	3	ROW	NA	['1.1015625', '1.1015625']	1	2300	2.87	10
scan840	MPRAGE T1 Coronal - TI=900	MPRAGE T1 Coronal - TI=900	1	SIEMENS	3	ROW	NA	['1.1015625', '1.1015625']	1	2300	2.87	10
scan841	MPRAGE T1 Coronal - TI=900	MPRAGE T1 Coronal - TI=900	1	SIEMENS	3	ROW	NA	['1', '1']	1	2530	3.09	10
scan842	MPRAGE T1 Coronal - TI=900	MPRAGE T1 Coronal - TI=900	1	SIEMENS	3	ROW	NA	['1.1015625', '1.1015625']	1	2300	2.87	10
scan843	MPRAGE T1 Coronal - TI=900	MPRAGE T1 Coronal - TI=900	1	SIEMENS	3	ROW	NA	['1', '1']	1	2530	3.09	10
scan844	MPRAGE T1 Coronal - TI=900	MPRAGE T1 Coronal - TI=900	1	SIEMENS	3	ROW	NA	['1.1015625', '1.1015625']	1	2300	2.87	10
scan845	MPRAGE T1 Coronal - TI=900	MPRAGE T1 Coronal - TI=900	1	SIEMENS	3	ROW	NA	['1.1015625', '1.1015625']	1	2300	2.87	10
scan846	MPRAGE T1 Coronal - TI=900	MPRAGE T1 Coronal - TI=900	1	SIEMENS	3	ROW	NA	['1.1015625', '1.1015625']	1	2300	2.87	10
scan847	MPRAGE T1 Coronal - TI=900	MPRAGE T1 Coronal - TI=900	1	SIEMENS	3	ROW	NA	['1', '1']	1	2530	3.09	10
scan848	MPRAGE T1 Coronal - TI=900	MPRAGE T1 Coronal - TI=900	1	SIEMENS	3	ROW	NA	['1.1015625', '1.1015625']	1	2300	2.87	10
scan849	MPRAGE T1 Coronal - TI=900	MPRAGE T1 Coronal - TI=900	1	SIEMENS	3	ROW	NA	['1.1015625', '1.1015625']	1	2300	2.87	10
scan850	MPRAGE T1 Coronal - TI=900	MPRAGE T1 Coronal - TI=900	1	SIEMENS	3	ROW	NA	['1.1015625', '1.1015625']	1	2300	2.87	10
scan851	MPRAGE T1 Coronal - TI=900	MPRAGE T1 Coronal - TI=900	1	SIEMENS	3	ROW	NA	['1.1015625', '1.1015625']	1	2300	2.87	10
scan852	MPRAGE T1 Coronal - TI=900	MPRAGE T1 Coronal - TI=900	1	SIEMENS	3	ROW	NA	['1.1015625', '1.1015625']	1	2300	2.87	10
scan853	MPRAGE T1 Coronal - TI=900	MPRAGE T1 Coronal - TI=900	1	SIEMENS	3	ROW	NA	['1.1015625', '1.1015625']	1	2300	2.87	10
scan854	MPRAGE T1 Coronal - TI=900	MPRAGE T1 Coronal - TI=900	1	SIEMENS	3	ROW	NA	['1.1015625', '1.1015625']	1	2300	2.87	10
scan855	MPRAGE T1 Coronal - TI=900	MPRAGE T1 Coronal - TI=900	1	SIEMENS	3	ROW	NA	['1.1015625', '1.1015625']	1	2300	2.87	10
scan856	MPRAGE T1 Coronal - TI=900	MPRAGE T1 Coronal - TI=900	1	SIEMENS	3	ROW	NA	['1.1015625', '1.1015625']	1	2300	2.87	10
scan857	MPRAGE T1 Coronal - TI=900	MPRAGE T1 Coronal - TI=900	1	SIEMENS	3	ROW	NA	['1.1015625', '1.1015625']	1	2300	2.87	10
scan858	MPRAGE T1 Coronal - TI=900	MPRAGE T1 Coronal - TI=900	1	SIEMENS	3	ROW	NA	['1.1015625', '1.1015625']	1	2300	2.87	10
scan859	MPRAGE T1 Coronal - TI=900	MPRAGE T1 Coronal - TI=900	1	SIEMENS	3	ROW	NA	['1.1015625', '1.1015625']	1	2300	2.87	10
scan860	MPRAGE T1 Coronal - TI=900	MPRAGE T1 Coronal - TI=900	1	SIEMENS	3	ROW	NA	['1.1015625', '1.1015625']	1	2300	2.87	10
scan861	MPRAGE T1 Coronal - TI=900	MPRAGE T1 Coronal - TI=900	1	SIEMENS	3	ROW	NA	['1.1015625', '1.1015625']	1	2300	2.87	10
scan862	MPRAGE T1 Coronal - TI=900	MPRAGE T1 Coronal - TI=900	1	SIEMENS	3	ROW	NA	['1.1015625', '1.1015625']	1	2300	2.87	10
scan863	MPRAGE T1 Coronal - TI=900	MPRAGE T1 Coronal - TI=900	1	SIEMENS	3	ROW	NA	['1.1015625', '1.1015625']	1	2300	2.87	10
scan864	MPRAGE T1 Coronal - TI=900	MPRAGE T1 Coronal - TI=900	1	SIEMENS	3	ROW	NA	['1', '1']	1	2530	3.09	10
scan865	MPRAGE T1 Coronal - TI=900	MPRAGE T1 Coronal - TI=900	1	SIEMENS	3	ROW	NA	['1.1015625', '1.1015625']	1	2300	2.87	10
scan866	MPRAGE T1 Coronal - TI=900	MPRAGE T1 Coronal - TI=900	1	SIEMENS	3	ROW	NA	['1.1015625', '1.1015625']	1	2300	2.87	10
scan867	MPRAGE T1 Coronal - TI=900	MPRAGE T1 Coronal - TI=900	1	SIEMENS	3	ROW	NA	['1', '1']	1	2530	3.09	10
scan868	MPRAGE T1 Coronal - TI=900	MPRAGE T1 Coronal - TI=900	1	SIEMENS	3	ROW	NA	['1.1015625', '1.1015625']	1	2300	2.87	10
scan869	MPRAGE T1 Coronal - TI=900	MPRAGE T1 Coronal - TI=900	1	SIEMENS	3	ROW	NA	['1.1015625', '1.1015625']	1	2300	2.87	10
scan870	MPRAGE T1 Coronal - TI=900	MPRAGE T1 Coronal - TI=900	1	SIEMENS	3	ROW	NA	['1.1015625', '1.1015625']	1	2300	2.87	10
scan871	MPRAGE T1 Coronal - TI=900	MPRAGE T1 Coronal - TI=900	1	SIEMENS	3	ROW	NA	['1.1015625', '1.1015625']	1	2300	2.87	10
scan872	MPRAGE T1 Coronal - TI=900	MPRAGE T1 Coronal - TI=900	1	SIEMENS	3	ROW	NA	['1.1015625', '1.1015625']	1	2300	2.92	10
scan873	MPRAGE T1 Coronal - TI=900	MPRAGE T1 Coronal - TI=900	1	SIEMENS	3	ROW	NA	['1', '1']	1	2530	3.09	10
scan874	MPRAGE T1 Coronal - TI=900	MPRAGE T1 Coronal - TI=900	1	SIEMENS	3	ROW	NA	['1.1015625', '1.1015625']	1	2300	2.87	10
scan875	MPRAGE T1 Coronal - TI=900	MPRAGE T1 Coronal - TI=900	1	SIEMENS	3	ROW	NA	['1.1015625', '1.1015625']	1	2300	2.87	10
scan876	MPRAGE T1 Coronal - TI=900	MPRAGE T1 Coronal - TI=900	1	SIEMENS	3	ROW	NA	['1.1015625', '1.1015625']	1	2300	2.87	10
scan877	MPRAGE T1 Coronal - TI=900	MPRAGE T1 Coronal - TI=900	1	SIEMENS	3	ROW	NA	['1', '1']	1	2530	3.09	10
scan878	MPRAGE T1 Coronal - TI=900	MPRAGE T1 Coronal - TI=900	1	SIEMENS	3	ROW	NA	['1.1015625', '1.1015625']	1	2300	2.87	10
scan879	MPRAGE T1 Coronal - TI=900	MPRAGE T1 Coronal - TI=900	1	SIEMENS	3	ROW	NA	['1.1015625', '1.1015625']	1	2300	2.87	10
scan880	MPRAGE T1 Coronal - TI=900	MPRAGE T1 Coronal - TI=900	1	SIEMENS	3	ROW	NA	['1.1015625', '1.1015625']	1	2300	2.87	10
scan881	MPRAGE T1 Coronal - TI=900	MPRAGE T1 Coronal - TI=900	1	SIEMENS	3	ROW	NA	['1', '1']	1	2530	3.09	10
scan882	MPRAGE T1 Coronal - TI=900	MPRAGE T1 Coronal - TI=900	1	SIEMENS	3	ROW	NA	['1.1015625', '1.1015625']	1	2300	2.87	10
scan883	MPRAGE T1 Coronal - TI=900	MPRAGE T1 Coronal - TI=900	1	SIEMENS	3	ROW	NA	['1.1015625', '1.1015625']	1	2300	2.92	10
scan884	MPRAGE T1 Coronal - TI=900	MPRAGE T1 Coronal - TI=900	1	SIEMENS	3	ROW	NA	['1', '1']	1	2530	3.09	10
scan885	MPRAGE T1 Coronal - TI=900	MPRAGE T1 Coronal - TI=900	1	SIEMENS	3	ROW	NA	['1.1015625', '1.1015625']	1	2300	2.87	10
scan886	MPRAGE T1 Coronal - TI=900	MPRAGE T1 Coronal - TI=900	1	SIEMENS	3	ROW	NA	['1.1015625', '1.1015625']	1	2300	2.87	10
scan887	MPRAGE T1 Coronal - TI=900	MPRAGE T1 Coronal - TI=900	1	SIEMENS	3	ROW	NA	['1.1015625', '1.1015625']	1	2300	2.87	10
scan888	MPRAGE T1 Coronal - TI=900	MPRAGE T1 Coronal - TI=900	1	SIEMENS	3	ROW	NA	['1.1015625', '1.1015625']	1	2300	2.87	10
scan889	MPRAGE T1 Coronal - TI=900	MPRAGE T1 Coronal - TI=900	1	SIEMENS	3	ROW	NA	['1', '1']	1	2530	3.09	10
scan890	MPRAGE T1 Coronal - TI=900	MPRAGE T1 Coronal - TI=900	1	SIEMENS	3	ROW	NA	['1.1015625', '1.1015625']	1	2300	2.87	10
scan891	MPRAGE T1 Coronal - TI=900	MPRAGE T1 Coronal - TI=900	1	SIEMENS	3	ROW	NA	['1.1015625', '1.1015625']	1	2300	2.87	10
scan892	MPRAGE T1 Coronal - TI=900	MPRAGE T1 Coronal - TI=900	1	SIEMENS	3	ROW	NA	['1.1015625', '1.1015625']	1	2300	2.87	10
scan893	MPRAGE T1 Coronal - TI=900	MPRAGE T1 Coronal - TI=900	1	SIEMENS	3	ROW	NA	['1.1015625', '1.1015625']	1	2300	2.87	10
scan894	MPRAGE T1 Coronal - TI=900	MPRAGE T1 Coronal - TI=900	1	SIEMENS	3	ROW	NA	['1.1015625', '1.1015625']	1	2300	2.87	10
scan895	MPRAGE T1 Coronal - TI=900	MPRAGE T1 Coronal - TI=900	1	SIEMENS	3	ROW	NA	['1.1015625', '1.1015625']	1	2300	2.87	10
scan896	MPRAGE T1 Coronal - TI=900	MPRAGE T1 Coronal - TI=900	1	SIEMENS	3	ROW	NA	['1.1015625', '1.1015625']	1	2300	2.87	10
scan897	MPRAGE T1 Coronal - TI=900	MPRAGE T1 Coronal - TI=900	1	SIEMENS	3	ROW	NA	['1.1015625', '1.1015625']	1	2300	2.87	10
scan898	MPRAGE T1 Coronal - TI=900	MPRAGE T1 Coronal - TI=900	1	SIEMENS	3	ROW	NA	['1.1015625', '1.1015625']	1	2300	2.87	10
scan899	MPRAGE T1 Coronal - TI=900	MPRAGE T1 Coronal - TI=900	1	SIEMENS	3	ROW	NA	['1.1015625', '1.1015625']	1	2300	2.87	10
scan900	MPRAGE T1 Coronal - TI=900	MPRAGE T1 Coronal - TI=900	1	SIEMENS	3	ROW	NA	['1.1015625', '1.1015625']	1	2300	2.87	10
scan901	MPRAGE T1 Coronal - TI=900	MPRAGE T1 Coronal - TI=900	1	SIEMENS	3	ROW	NA	['1.1015625', '1.1015625']	1	2300	2.87	10
scan902	MPRAGE T1 Coronal - TI=900	MPRAGE T1 Coronal - TI=900	1	SIEMENS	3	ROW	NA	['1', '1']	1	2530	3.09	10
scan903	MPRAGE T1 Coronal - TI=900	MPRAGE T1 Coronal - TI=900	1	SIEMENS	3	ROW	NA	['1.1015625', '1.1015625']	1	2300	2.87	10
scan904	MPRAGE T1 Coronal - TI=900	MPRAGE T1 Coronal - TI=900	1	SIEMENS	3	ROW	NA	['1.1015625', '1.1015625']	1	2300	2.87	10
scan905	MPRAGE T1 Coronal - TI=900	MPRAGE T1 Coronal - TI=900	1	SIEMENS	3	ROW	NA	['1', '1']	1	2530	3.09	10
scan906	MPRAGE T1 Coronal - TI=900	MPRAGE T1 Coronal - TI=900	1	SIEMENS	3	ROW	NA	['1.1015625', '1.1015625']	1	2300	2.87	10
scan907	MPRAGE T1 Coronal - TI=900	MPRAGE T1 Coronal - TI=900	1	SIEMENS	3	ROW	NA	['1.1015625', '1.1015625']	1	2300	2.87	10
scan908	MPRAGE T1 Coronal - TI=900	MPRAGE T1 Coronal - TI=900	1	SIEMENS	3	ROW	NA	['1.1015625', '1.1015625']	1	2300	2.87	10
scan909	MPRAGE T1 Coronal - TI=900	MPRAGE T1 Coronal - TI=900	1	SIEMENS	3	ROW	NA	['1.1015625', '1.1015625']	1	2300	2.87	10
scan910	MPRAGE T1 Coronal - TI=900	MPRAGE T1 Coronal - TI=900	1	SIEMENS	3	ROW	NA	['1.1015625', '1.1015625']	1	2300	2.87	10
scan911	MPRAGE T1 Coronal - TI=900	MPRAGE T1 Coronal - TI=900	1	SIEMENS	3	ROW	NA	['1.1015625', '1.1015625']	1	2300	2.87	10
scan912	MPRAGE T1 Coronal - TI=900	MPRAGE T1 Coronal - TI=900	1	SIEMENS	3	ROW	NA	['1.1015625', '1.1015625']	1	2300	2.87	10
scan913	MPRAGE T1 Coronal - TI=900	MPRAGE T1 Coronal - TI=900	1	SIEMENS	3	ROW	NA	['1.1015625', '1.1015625']	1	2300	2.87	10
scan914	MPRAGE T1 Coronal - TI=900	MPRAGE T1 Coronal - TI=900	1	SIEMENS	3	ROW	NA	['1.1015625', '1.1015625']	1	2300	2.87	10
scan915	MPRAGE T1 Coronal - TI=900	MPRAGE T1 Coronal - TI=900	1	SIEMENS	3	ROW	NA	['1', '1']	1	2530	3.09	10
scan916	MPRAGE T1 Coronal - TI=900	MPRAGE T1 Coronal - TI=900	1	SIEMENS	3	ROW	NA	['1.1015625', '1.1015625']	1	2300	2.87	10
scan917	MPRAGE T1 Coronal - TI=900	MPRAGE T1 Coronal - TI=900	1	SIEMENS	3	ROW	NA	['1.1015625', '1.1015625']	1	2300	2.87	10
scan918	MPRAGE T1 Coronal - TI=900	MPRAGE T1 Coronal - TI=900	1	SIEMENS	3	ROW	NA	['1', '1']	1	2530	3.09	10
scan919	MPRAGE T1 Coronal - TI=900	MPRAGE T1 Coronal - TI=900	1	SIEMENS	3	ROW	NA	['1.1015625', '1.1015625']	1	2300	2.87	10
scan920	MPRAGE T1 Coronal - TI=900	MPRAGE T1 Coronal - TI=900	1	SIEMENS	3	ROW	NA	['1.1015625', '1.1015625']	1	2300	2.87	10
scan921	MPRAGE T1 Coronal - TI=900	MPRAGE T1 Coronal - TI=900	1	SIEMENS	3	ROW	NA	['1.1015625', '1.1015625']	1	2300	2.87	10
scan922	MPRAGE T1 Coronal - TI=900	MPRAGE T1 Coronal - TI=900	1	SIEMENS	3	ROW	NA	['1.1015625', '1.1015625']	1	2300	2.87	10
scan923	MPRAGE T1 Coronal - TI=900	MPRAGE T1 Coronal - TI=900	1	SIEMENS	3	ROW	NA	['1.1015625', '1.1015625']	1	2300	2.87	10
scan924	MPRAGE T1 Coronal - TI=900	MPRAGE T1 Coronal - TI=900	1	SIEMENS	3	ROW	NA	['1.1015625', '1.1015625']	1	2300	2.87	10
scan925	MPRAGE T1 Coronal - TI=900	MPRAGE T1 Coronal - TI=900	1	SIEMENS	3	ROW	NA	['1.1015625', '1.1015625']	1	2300	2.87	10
scan926	MPRAGE T1 Coronal - TI=900	MPRAGE T1 Coronal - TI=900	1	SIEMENS	3	ROW	NA	['1.1015625', '1.1015625']	1	2300	2.87	10
scan927	MPRAGE T1 Coronal - TI=900	MPRAGE T1 Coronal - TI=900	1	SIEMENS	3	ROW	NA	['1.1015625', '1.1015625']	1	2300	2.87	10
scan928	MPRAGE T1 Coronal - TI=900	MPRAGE T1 Coronal - TI=900	1	SIEMENS	3	ROW	NA	['1.1015625', '1.1015625']	1	2300	2.87	10
scan929	MPRAGE T1 Coronal - TI=900	MPRAGE T1 Coronal - TI=900	1	SIEMENS	3	ROW	NA	['1.1015625', '1.1015625']	1	2300	2.87	10
scan930	MPRAGE T1 Coronal - TI=900	MPRAGE T1 Coronal - TI=900	1	SIEMENS	3	ROW	NA	['1.1015625', '1.1015625']	1	2300	2.87	10
scan931	MPRAGE T1 Coronal - TI=900	MPRAGE T1 Coronal - TI=900	1	SIEMENS	3	ROW	NA	['1.1015625', '1.1015625']	1	2300	2.87	10
scan932	MPRAGE T1 Coronal - TI=900	MPRAGE T1 Coronal - TI=900	1	SIEMENS	3	ROW	NA	['1.1015625', '1.1015625']	1	2300	2.87	10
scan933	MPRAGE T1 Coronal - TI=900	MPRAGE T1 Coronal - TI=900	1	SIEMENS	3	ROW	NA	['1.1015625', '1.1015625']	1	2300	2.87	10
scan934	MPRAGE T1 Coronal - TI=900	MPRAGE T1 Coronal - TI=900	1	SIEMENS	3	ROW	NA	['1.1015625', '1.1015625']	1	2300	2.87	10
scan935	MPRAGE T1 Coronal - TI=900	MPRAGE T1 Coronal - TI=900	1	SIEMENS	3	ROW	NA	['1', '1']	1	2530	3.09	10
scan936	MPRAGE T1 Coronal - TI=900	MPRAGE T1 Coronal - TI=900	1	SIEMENS	3	ROW	NA	['1.1015625', '1.1015625']	1	2300	2.87	10
scan937	MPRAGE T1 Coronal - TI=900	MPRAGE T1 Coronal - TI=900	1	SIEMENS	3	ROW	NA	['1.1015625', '1.1015625']	1	2300	2.87	10
scan938	MPRAGE T1 Coronal - TI=900	MPRAGE T1 Coronal - TI=900	1	SIEMENS	3	ROW	NA	['1.1015625', '1.1015625']	1	2300	2.87	10
scan939	MPRAGE T1 Coronal - TI=900	MPRAGE T1 Coronal - TI=900	1	SIEMENS	3	ROW	NA	['1.1015625', '1.1015625']	1	2300	2.87	10
scan940	MPRAGE T1 Coronal - TI=900	MPRAGE T1 Coronal - TI=900	1	SIEMENS	3	ROW	NA	['1', '1']	1	2530	3.09	10
scan941	MPRAGE T1 Coronal - TI=900	MPRAGE T1 Coronal - TI=900	1	SIEMENS	3	ROW	NA	['1.1015625', '1.1015625']	1	2300	2.87	10
scan942	MPRAGE T1 Coronal - TI=900	MPRAGE T1 Coronal - TI=900	1	SIEMENS	3	ROW	NA	['1.1015625', '1.1015625']	1	2300	2.87	10
scan943	MPRAGE T1 Coronal - TI=900	MPRAGE T1 Coronal - TI=900	1	SIEMENS	3	ROW	NA	['1.1015625', '1.1015625']	1	2300	2.87	10
scan944	MPRAGE T1 Coronal - TI=900	MPRAGE T1 Coronal - TI=900	1	SIEMENS	3	ROW	NA	['1.1015625', '1.1015625']	1	2300	2.87	10
scan945	MPRAGE T1 Coronal - TI=900	MPRAGE T1 Coronal - TI=900	1	SIEMENS	3	ROW	NA	['1.1015625', '1.1015625']	1	2300	2.87	10
scan946	MPRAGE T1 Coronal - TI=900	MPRAGE T1 Coronal - TI=900	1	SIEMENS	3	ROW	NA	['1.1015625', '1.1015625']	1	2300	2.87	10
scan947	MPRAGE T1 Coronal - TI=900	MPRAGE T1 Coronal - TI=900	1	SIEMENS	3	ROW	NA	['1.1015625', '1.1015625']	1	2300	2.87	10
scan948	MPRAGE T1 Coronal - TI=900	MPRAGE T1 Coronal - TI=900	1	SIEMENS	3	ROW	NA	['1.1015625', '1.1015625']	1	2300	2.87	10
scan949	MPRAGE T1 Coronal - TI=900	MPRAGE T1 Coronal - TI=900	1	SIEMENS	3	ROW	NA	['1', '1']	1	2530	3.09	10
scan950	MPRAGE T1 Coronal - TI=900	MPRAGE T1 Coronal - TI=900	1	SIEMENS	3	ROW	NA	['1', '1']	1	2530	3.09	10
scan951	MPRAGE T1 Coronal - TI=900	MPRAGE T1 Coronal - TI=900	1	SIEMENS	3	ROW	NA	['1.1015625', '1.1015625']	1	2300	2.87	10
scan952	MPRAGE T1 Coronal - TI=900	MPRAGE T1 Coronal - TI=900	1	SIEMENS	3	ROW	NA	['1.1015625', '1.1015625']	1	2300	2.87	10
scan953	MPRAGE T1 Coronal - TI=900	MPRAGE T1 Coronal - TI=900	1	SIEMENS	3	ROW	NA	['1.1015625', '1.1015625']	1	2300	2.87	10
scan954	MPRAGE T1 Coronal - TI=900	MPRAGE T1 Coronal - TI=900	1	SIEMENS	3	ROW	NA	['1.1015625', '1.1015625']	1	2300	2.87	10
scan955	MPRAGE T1 Coronal - TI=900	MPRAGE T1 Coronal - TI=900	1	SIEMENS	3	ROW	NA	['1.1015625', '1.1015625']	1	2300	2.87	10
scan956	MPRAGE T1 Coronal - TI=900	MPRAGE T1 Coronal - TI=900	1	SIEMENS	3	ROW	NA	['1.1015625', '1.1015625']	1	2300	2.87	10
scan957	MPRAGE T1 Coronal - TI=900	MPRAGE T1 Coronal - TI=900	1	SIEMENS	3	ROW	NA	['1.1015625', '1.1015625']	1	2300	2.87	10
scan958	MPRAGE T1 Coronal - TI=900	MPRAGE T1 Coronal - TI=900	1	SIEMENS	3	ROW	NA	['1', '1']	1	2530	3.09	10
scan959	MPRAGE T1 Coronal - TI=900	MPRAGE T1 Coronal - TI=900	1	SIEMENS	3	ROW	NA	['1.1015625', '1.1015625']	1	2300	2.87	10
scan960	MPRAGE T1 Coronal - TI=900	MPRAGE T1 Coronal - TI=900	1	SIEMENS	3	ROW	NA	['1.1015625', '1.1015625']	1	2300	2.87	10
scan961	MPRAGE T1 Coronal - TI=900	MPRAGE T1 Coronal - TI=900	1	SIEMENS	3	ROW	NA	['1.1015625', '1.1015625']	1	2300	2.87	10
scan962	MPRAGE T1 Coronal - TI=900	MPRAGE T1 Coronal - TI=900	1	SIEMENS	3	ROW	NA	['1.1015625', '1.1015625']	1	2300	2.87	10
scan963	MPRAGE T1 Coronal - TI=900	MPRAGE T1 Coronal - TI=900	1	SIEMENS	3	ROW	NA	['1.1015625', '1.1015625']	1	2300	2.87	10
scan964	MPRAGE T1 Coronal - TI=900	MPRAGE T1 Coronal - TI=900	1	SIEMENS	3	ROW	NA	['1.1015625', '1.1015625']	1	2300	2.87	10
scan965	MPRAGE T1 Coronal - TI=900	MPRAGE T1 Coronal - TI=900	1	SIEMENS	3	ROW	NA	['1.1015625', '1.1015625']	1	2300	2.87	10
scan966	MPRAGE T1 Coronal - TI=900	MPRAGE T1 Coronal - TI=900	1	SIEMENS	3	ROW	NA	['1.1015625', '1.1015625']	1	2300	2.87	10
scan967	MPRAGE T1 Coronal - TI=900	MPRAGE T1 Coronal - TI=900	1	SIEMENS	3	ROW	NA	['1', '1']	1	2530	3.09	10
scan968	MPRAGE T1 Coronal - TI=900	MPRAGE T1 Coronal - TI=900	1	SIEMENS	3	ROW	NA	['1.1015625', '1.1015625']	1	2300	2.87	10
scan969	MPRAGE T1 Coronal - TI=900	MPRAGE T1 Coronal - TI=900	1	SIEMENS	3	ROW	NA	['1.1015625', '1.1015625']	1	2300	2.87	10
scan970	MPRAGE T1 Coronal - TI=900	MPRAGE T1 Coronal - TI=900	1	SIEMENS	3	ROW	NA	['1.1015625', '1.1015625']	1	2300	2.87	10
scan971	MPRAGE T1 Coronal - TI=900	MPRAGE T1 Coronal - TI=900	1	SIEMENS	3	ROW	NA	['1.1015625', '1.1015625']	1	2300	2.87	10
scan972	MPRAGE T1 Coronal - TI=900	MPRAGE T1 Coronal - TI=900	1	SIEMENS	3	ROW	NA	['1.1015625', '1.1015625']	1	2300	2.87	10
scan973	MPRAGE T1 Coronal - TI=900	MPRAGE T1 Coronal - TI=900	1	SIEMENS	3	ROW	NA	['1.1015625', '1.1015625']	1	2300	2.87	10
scan974	MPRAGE T1 Coronal - TI=900	MPRAGE T1 Coronal - TI=900	1	SIEMENS	3	ROW	NA	['1.1015625', '1.1015625']	1	2300	2.87	10
scan975	MPRAGE T1 Coronal - TI=900	MPRAGE T1 Coronal - TI=900	1	SIEMENS	3	ROW	NA	['1.1015625', '1.1015625']	1	2300	2.87	10
scan976	MPRAGE T1 Coronal - TI=900	MPRAGE T1 Coronal - TI=900	1	SIEMENS	3	ROW	NA	['1.1015625', '1.1015625']	1	2300	2.87	10
scan977	MPRAGE T1 Coronal - TI=900	MPRAGE T1 Coronal - TI=900	1	SIEMENS	3	ROW	NA	['1.1015625', '1.1015625']	1	2300	2.87	10
scan978	MPRAGE T1 Coronal - TI=900	MPRAGE T1 Coronal - TI=900	1	SIEMENS	3	ROW	NA	['1.1015625', '1.1015625']	1	2300	2.87	10
scan979	MPRAGE T1 Coronal - TI=900	MPRAGE T1 Coronal - TI=900	1	SIEMENS	3	ROW	NA	['1.1015625', '1.1015625']	1	2300	2.87	10
scan980	MPRAGE T1 Coronal - TI=900	MPRAGE T1 Coronal - TI=900	1	SIEMENS	3	ROW	NA	['1.1015625', '1.1015625']	1	2300	2.87	10
scan981	MPRAGE T1 Coronal - TI=900	MPRAGE T1 Coronal - TI=900	1	SIEMENS	3	ROW	NA	['1.1015625', '1.1015625']	1	2300	2.87	10
scan982	MPRAGE T1 Coronal - TI=900	MPRAGE T1 Coronal - TI=900	1	SIEMENS	3	ROW	NA	['1.1015625', '1.1015625']	1	2300	2.87	10
scan983	MPRAGE T1 Coronal - TI=900	MPRAGE T1 Coronal - TI=900	1	SIEMENS	3	ROW	NA	['1.1015625', '1.1015625']	1	2300	2.87	10
scan984	MPRAGE T1 Coronal - TI=900	MPRAGE T1 Coronal - TI=900	1	SIEMENS	3	ROW	NA	['1', '1']	1	2530	3.09	10
scan985	MPRAGE T1 Coronal - TI=900	MPRAGE T1 Coronal - TI=900	1	SIEMENS	3	ROW	NA	['1.1015625', '1.1015625']	1	2300	2.87	10
scan986	MPRAGE T1 Coronal - TI=900	MPRAGE T1 Coronal - TI=900	1	SIEMENS	3	ROW	NA	['1.1015625', '1.1015625']	1	2300	2.87	10
scan987	MPRAGE T1 Coronal - TI=900	MPRAGE T1 Coronal - TI=900	1	SIEMENS	3	ROW	NA	['1', '1']	1	2530	3.09	10
scan988	MPRAGE T1 Coronal - TI=900	MPRAGE T1 Coronal - TI=900	1	SIEMENS	3	ROW	NA	['1.1015625', '1.1015625']	1	2300	2.87	10
scan989	MPRAGE T1 Coronal - TI=900	MPRAGE T1 Coronal - TI=900	1	SIEMENS	3	ROW	NA	['1.1015625', '1.1015625']	1	2300	2.87	10
scan990	MPRAGE T1 Coronal - TI=900	MPRAGE T1 Coronal - TI=900	1	SIEMENS	3	ROW	NA	['1.1015625', '1.1015625']	1	2300	2.87	10
scan991	MPRAGE T1 Coronal - TI=900	MPRAGE T1 Coronal - TI=900	1	SIEMENS	3	ROW	NA	['1.1015625', '1.1015625']	1	2300	2.87	10
scan992	MPRAGE T1 Coronal - TI=900	MPRAGE T1 Coronal - TI=900	1	SIEMENS	3	ROW	NA	['1.1015625', '1.1015625']	1	2300	2.9	10
scan993	MPRAGE T1 Coronal - TI=900	MPRAGE T1 Coronal - TI=900	1	SIEMENS	3	ROW	NA	['1.1015625', '1.1015625']	1	2300	2.87	10
scan994	MPRAGE T1 Coronal - TI=900	MPRAGE T1 Coronal - TI=900	1	SIEMENS	3	ROW	NA	['1.1015625', '1.1015625']	1	2300	2.87	10
scan995	MPRAGE T1 Coronal - TI=900	MPRAGE T1 Coronal - TI=900	1	SIEMENS	3	ROW	NA	['1.1015625', '1.1015625']	1	2300	2.87	10
scan996	MPRAGE T1 Coronal - TI=900	MPRAGE T1 Coronal - TI=900	1	SIEMENS	3	ROW	NA	['1.1015625', '1.1015625']	1	2300	2.87	10
scan997	MPRAGE T1 Coronal - TI=900	MPRAGE T1 Coronal - TI=900	1	SIEMENS	3	ROW	NA	['1.1015625', '1.1015625']	1	2300	2.87	10
scan998	MPRAGE T1 Coronal - TI=900	MPRAGE T1 Coronal - TI=900	1	SIEMENS	3	ROW	NA	['1.1015625', '1.1015625']	1	2300	2.87	10
scan999	MPRAGE T1 Coronal - TI=900	MPRAGE T1 Coronal - TI=900	1	SIEMENS	3	ROW	NA	['1.1015625', '1.1015625']	1	2300	2.87	10
scan1000	MPRAGE T1 Coronal - TI=900	MPRAGE T1 Coronal - TI=900	1	SIEMENS	3	ROW	NA	['1.1015625', '1.1015625']	1	2300	2.87	10
scan1001	MPRAGE T1 Coronal - TI=900	MPRAGE T1 Coronal - TI=900	1	SIEMENS	3	ROW	NA	['1.1015625', '1.1015625']	1	2300	2.87	10
scan1002	MPRAGE T1 Coronal - TI=900	MPRAGE T1 Coronal - TI=900	1	SIEMENS	3	ROW	NA	['1.1015625', '1.1015625']	1	2300	2.87	10
scan1003	MPRAGE T1 Coronal - TI=900	MPRAGE T1 Coronal - TI=900	1	SIEMENS	3	ROW	NA	['1.1015625', '1.1015625']	1	2300	2.87	10
scan1004	MPRAGE T1 Coronal - TI=900	MPRAGE T1 Coronal - TI=900	1	SIEMENS	3	ROW	NA	['1.1015625', '1.1015625']	1	2300	2.87	10
scan1005	MPRAGE T1 Coronal - TI=900	MPRAGE T1 Coronal - TI=900	1	SIEMENS	3	ROW	NA	['1.1015625', '1.1015625']	1	2300	2.87	10
scan1006	MPRAGE T1 Coronal - TI=900	MPRAGE T1 Coronal - TI=900	1	SIEMENS	3	ROW	NA	['1.1015625', '1.1015625']	1	2300	2.87	10
scan1007	MPRAGE T1 Coronal - TI=900	MPRAGE T1 Coronal - TI=900	1	SIEMENS	3	ROW	NA	['1.1015625', '1.1015625']	1	2300	2.87	10
scan1008	MPRAGE T1 Coronal - TI=900	MPRAGE T1 Coronal - TI=900	1	SIEMENS	3	ROW	NA	['1.1015625', '1.1015625']	1	2300	2.87	10
scan1009	MPRAGE T1 Coronal - TI=900	MPRAGE T1 Coronal - TI=900	1	SIEMENS	3	ROW	NA	['1.1015625', '1.1015625']	1	2300	2.87	10
scan1010	MPRAGE T1 Coronal - TI=900	MPRAGE T1 Coronal - TI=900	1	SIEMENS	3	ROW	NA	['1.1015625', '1.1015625']	1	2300	2.87	10
scan1011	MPRAGE T1 Coronal - TI=900	MPRAGE T1 Coronal - TI=900	1	SIEMENS	3	ROW	NA	['1.1015625', '1.1015625']	1	2300	2.87	10
scan1012	MPRAGE T1 Coronal - TI=900	MPRAGE T1 Coronal - TI=900	1	SIEMENS	3	ROW	NA	['1.1015625', '1.1015625']	1	2300	2.87	10
scan1013	MPRAGE T1 Coronal - TI=900	MPRAGE T1 Coronal - TI=900	1	SIEMENS	3	ROW	NA	['1.1015625', '1.1015625']	1	2300	2.87	10
scan1014	MPRAGE T1 Coronal - TI=900	MPRAGE T1 Coronal - TI=900	1	SIEMENS	3	ROW	NA	['1.1015625', '1.1015625']	1	2300	2.87	10
scan1015	MPRAGE T1 Coronal - TI=900	MPRAGE T1 Coronal - TI=900	1	SIEMENS	3	ROW	NA	['1.1015625', '1.1015625']	1	2300	2.87	10
scan1016	MPRAGE T1 Coronal - TI=900	MPRAGE T1 Coronal - TI=900	1	SIEMENS	3	ROW	NA	['1.1015625', '1.1015625']	1	2300	2.87	10
scan1017	MPRAGE T1 Coronal - TI=900	MPRAGE T1 Coronal - TI=900	1	SIEMENS	3	ROW	NA	['1.1015625', '1.1015625']	1	2300	2.87	10
scan1018	MPRAGE T1 Coronal - TI=900	MPRAGE T1 Coronal - TI=900	1	SIEMENS	3	ROW	NA	['1.1015625', '1.1015625']	1	2300	2.87	10
scan1019	MPRAGE T1 Coronal - TI=900	MPRAGE T1 Coronal - TI=900	1	SIEMENS	3	ROW	NA	['1.1015625', '1.1015625']	1	2300	2.87	10
scan1020	MPRAGE T1 Coronal - TI=900	MPRAGE T1 Coronal - TI=900	1	SIEMENS	3	ROW	NA	['1.1015625', '1.1015625']	1	2300	2.87	10
scan1021	MPRAGE T1 Coronal - TI=900	MPRAGE T1 Coronal - TI=900	1	SIEMENS	3	ROW	NA	['1.1015625', '1.1015625']	1	2300	2.87	10
scan1022	MPRAGE T1 Coronal - TI=900	MPRAGE T1 Coronal - TI=900	1	SIEMENS	3	ROW	NA	['1.1015625', '1.1015625']	1	2300	2.87	10
scan1023	MPRAGE T1 Coronal - TI=900	MPRAGE T1 Coronal - TI=900	1	SIEMENS	3	ROW	NA	['1.1015625', '1.1015625']	1	2300	2.87	10
scan1024	MPRAGE T1 Coronal - TI=900	MPRAGE T1 Coronal - TI=900	1	SIEMENS	3	ROW	NA	['1.1015625', '1.1015625']	1	2300	2.87	10
scan1025	MPRAGE T1 Coronal - TI=900	MPRAGE T1 Coronal - TI=900	1	SIEMENS	3	ROW	NA	['1.1015625', '1.1015625']	1	2300	2.87	10
scan1026	MPRAGE T1 Coronal - TI=900	MPRAGE T1 Coronal - TI=900	1	SIEMENS	3	ROW	NA	['1.1015625', '1.1015625']	1	2300	2.87	10
scan1027	MPRAGE T1 Coronal - TI=900	MPRAGE T1 Coronal - TI=900	1	SIEMENS	3	ROW	NA	['1.1015625', '1.1015625']	1	2300	2.87	10
scan1028	MPRAGE T1 Coronal - TI=900	MPRAGE T1 Coronal - TI=900	1	SIEMENS	3	ROW	NA	['1.1015625', '1.1015625']	1	2300	2.87	10
scan1029	MPRAGE T1 Coronal - TI=900	MPRAGE T1 Coronal - TI=900	1	SIEMENS	3	ROW	NA	['1.1015625', '1.1015625']	1	2300	2.87	10
scan1030	MPRAGE T1 Coronal - TI=900	MPRAGE T1 Coronal - TI=900	1	SIEMENS	3	ROW	NA	['1.1015625', '1.1015625']	1	2300	2.87	10
scan1031	MPRAGE T1 Coronal - TI=900	MPRAGE T1 Coronal - TI=900	1	SIEMENS	3	ROW	NA	['1.1015625', '1.1015625']	1	2300	2.87	10
scan1032	MPRAGE T1 Coronal - TI=900	MPRAGE T1 Coronal - TI=900	1	SIEMENS	3	ROW	NA	['1.1015625', '1.1015625']	1	2300	2.87	10
scan1033	MPRAGE T1 Coronal - TI=900	MPRAGE T1 Coronal - TI=900	1	SIEMENS	3	ROW	NA	['1.1015625', '1.1015625']	1	2300	2.87	10
scan1034	MPRAGE T1 Coronal - TI=900	MPRAGE T1 Coronal - TI=900	1	SIEMENS	3	ROW	NA	['1.1015625', '1.1015625']	1	2300	2.87	10
scan1035	MPRAGE T1 Coronal - TI=900	MPRAGE T1 Coronal - TI=900	1	SIEMENS	3	ROW	NA	['1.1015625', '1.1015625']	1	2300	2.87	10
scan1036	MPRAGE T1 Coronal - TI=900	MPRAGE T1 Coronal - TI=900	1	SIEMENS	3	ROW	NA	['1.1015625', '1.1015625']	1	2300	2.87	10
scan1037	MPRAGE T1 Coronal - TI=900	MPRAGE T1 Coronal - TI=900	1	SIEMENS	3	ROW	NA	['1.1015625', '1.1015625']	1	2300	2.87	10
scan1038	MPRAGE T1 Coronal - TI=900	MPRAGE T1 Coronal - TI=900	1	SIEMENS	3	ROW	NA	['1.1015625', '1.1015625']	1	2300	2.87	10
scan1039	MPRAGE T1 Coronal - TI=900	MPRAGE T1 Coronal - TI=900	1	SIEMENS	3	ROW	NA	['1.1015625', '1.1015625']	1	2300	2.87	10
scan1040	MPRAGE T1 Coronal - TI=900	MPRAGE T1 Coronal - TI=900	1	SIEMENS	3	ROW	NA	['1.1015625', '1.1015625']	1	2300	2.87	10
scan1041	MPRAGE T1 Coronal - TI=900	MPRAGE T1 Coronal - TI=900	1	SIEMENS	3	ROW	NA	['1.1015625', '1.1015625']	1	2300	2.87	10
scan1042	MPRAGE T1 Coronal - TI=900	MPRAGE T1 Coronal - TI=900	1	SIEMENS	3	ROW	NA	['1.1015625', '1.1015625']	1	2300	2.87	10
scan1043	MPRAGE T1 Coronal - TI=900	MPRAGE T1 Coronal - TI=900	1	SIEMENS	3	ROW	NA	['1.1015625', '1.1015625']	1	2300	2.87	10
scan1044	MPRAGE T1 Coronal - TI=900	MPRAGE T1 Coronal - TI=900	1	SIEMENS	3	ROW	NA	['1.1015625', '1.1015625']	1	2300	2.87	10
scan1045	MPRAGE T1 Coronal - TI=900	MPRAGE T1 Coronal - TI=900	1	SIEMENS	3	ROW	NA	['1.1015625', '1.1015625']	1	2300	2.87	10
scan1046	MPRAGE T1 Coronal - TI=900	MPRAGE T1 Coronal - TI=900	1	SIEMENS	3	ROW	NA	['1.1015625', '1.1015625']	1	2300	2.87	10
scan1047	MPRAGE T1 Coronal - TI=900	MPRAGE T1 Coronal - TI=900	1	SIEMENS	3	ROW	NA	['1.1015625', '1.1015625']	1	2300	2.87	10
scan1048	MPRAGE T1 Coronal - TI=900	MPRAGE T1 Coronal - TI=900	1	SIEMENS	3	ROW	NA	['1.1015625', '1.1015625']	1	2300	2.87	10
scan1049	MPRAGE T1 Coronal - TI=900	MPRAGE T1 Coronal - TI=900	1	SIEMENS	3	ROW	NA	['1.1015625', '1.1015625']	1	2300	2.87	10
scan1050	MPRAGE T1 Coronal - TI=900	MPRAGE T1 Coronal - TI=900	1	SIEMENS	3	ROW	NA	['1.1015625', '1.1015625']	1	2300	2.87	10
scan1051	MPRAGE T1 Coronal - TI=900	MPRAGE T1 Coronal - TI=900	1	SIEMENS	3	ROW	NA	['1.1015625', '1.1015625']	1	2300	2.87	10
scan1052	MPRAGE T1 Coronal - TI=900	MPRAGE T1 Coronal - TI=900	1	SIEMENS	3	ROW	NA	['1.1015625', '1.1015625']	1	2300	2.87	10
scan1053	MPRAGE T1 Coronal - TI=900	MPRAGE T1 Coronal - TI=900	1	SIEMENS	3	ROW	NA	['1.1015625', '1.1015625']	1	2300	2.87	10
scan1054	MPRAGE T1 Coronal - TI=900	MPRAGE T1 Coronal - TI=900	1	SIEMENS	3	ROW	NA	['1.1015625', '1.1015625']	1	2300	2.87	10
scan1055	MPRAGE T1 Coronal - TI=900	MPRAGE T1 Coronal - TI=900	1	SIEMENS	3	ROW	NA	['1.1015625', '1.1015625']	1	2300	2.87	10
scan1056	MPRAGE T1 Coronal - TI=900	MPRAGE T1 Coronal - TI=900	1	SIEMENS	3	ROW	NA	['1.1015625', '1.1015625']	1	2300	2.87	10
scan1057	MPRAGE T1 Coronal - TI=900	MPRAGE T1 Coronal - TI=900	1	SIEMENS	3	ROW	NA	['1.1015625', '1.1015625']	1	2300	2.87	10
scan1058	MPRAGE T1 Coronal - TI=900	MPRAGE T1 Coronal - TI=900	1	SIEMENS	3	ROW	NA	['1', '1']	1	2530	3.09	10
scan1059	MPRAGE T1 Coronal - TI=900	MPRAGE T1 Coronal - TI=900	1	SIEMENS	3	ROW	NA	['1.1015625', '1.1015625']	1	2300	2.87	10
scan1060	MPRAGE T1 Coronal - TI=900	MPRAGE T1 Coronal - TI=900	1	SIEMENS	3	ROW	NA	['1.1015625', '1.1015625']	1	2300	2.87	10
scan1061	MPRAGE T1 Coronal - TI=900	MPRAGE T1 Coronal - TI=900	1	SIEMENS	3	ROW	NA	['1.1015625', '1.1015625']	1	2300	2.87	10
scan1062	MPRAGE T1 Coronal - TI=900	MPRAGE T1 Coronal - TI=900	1	SIEMENS	3	ROW	NA	['1.1015625', '1.1015625']	1	2300	2.87	10
scan1063	MPRAGE T1 Coronal - TI=900	MPRAGE T1 Coronal - TI=900	1	SIEMENS	3	ROW	NA	['1.1015625', '1.1015625']	1	2300	2.87	10
scan1064	MPRAGE T1 Coronal - TI=900	MPRAGE T1 Coronal - TI=900	1	SIEMENS	3	ROW	NA	['1.1015625', '1.1015625']	1	2300	2.87	10
scan1065	MPRAGE T1 Coronal - TI=900	MPRAGE T1 Coronal - TI=900	1	SIEMENS	3	ROW	NA	['1.1015625', '1.1015625']	1	2300	2.87	10
scan1066	MPRAGE T1 Coronal - TI=900	MPRAGE T1 Coronal - TI=900	1	SIEMENS	3	ROW	NA	['1.1015625', '1.1015625']	1	2300	2.87	10
scan1067	MPRAGE T1 Coronal - TI=900	MPRAGE T1 Coronal - TI=900	1	SIEMENS	3	ROW	NA	['1.1015625', '1.1015625']	1	2300	2.87	10
scan1068	MPRAGE T1 Coronal - TI=900	MPRAGE T1 Coronal - TI=900	1	SIEMENS	3	ROW	NA	['1.1015625', '1.1015625']	1	2300	2.87	10
scan1069	MPRAGE T1 Coronal - TI=900	MPRAGE T1 Coronal - TI=900	1	SIEMENS	3	ROW	NA	['1.1015625', '1.1015625']	1	2300	2.87	10
scan1070	MPRAGE T1 Coronal - TI=900	MPRAGE T1 Coronal - TI=900	1	SIEMENS	3	ROW	NA	['1.1015625', '1.1015625']	1	2300	2.87	10
scan1071	MPRAGE T1 Coronal - TI=900	MPRAGE T1 Coronal - TI=900	1	SIEMENS	3	ROW	NA	['1.1015625', '1.1015625']	1	2300	2.87	10
scan1072	MPRAGE T1 Coronal - TI=900	MPRAGE T1 Coronal - TI=900	1	SIEMENS	3	ROW	NA	['1.1015625', '1.1015625']	1	2300	2.87	10
scan1073	MPRAGE T1 Coronal - TI=900	MPRAGE T1 Coronal - TI=900	1	SIEMENS	3	ROW	NA	['1.1015625', '1.1015625']	1	2300	2.87	10
scan1074	MPRAGE T1 Coronal - TI=900	MPRAGE T1 Coronal - TI=900	1	SIEMENS	3	ROW	NA	['1.1015625', '1.1015625']	1	2300	2.87	10
scan1075	MPRAGE T1 Coronal - TI=900	MPRAGE T1 Coronal - TI=900	1	SIEMENS	3	ROW	NA	['1.1015625', '1.1015625']	1	2300	2.87	10
scan1076	MPRAGE T1 Coronal - TI=900	MPRAGE T1 Coronal - TI=900	1	SIEMENS	3	ROW	NA	['1.1015625', '1.1015625']	1	2300	2.87	10
scan1077	MPRAGE T1 Coronal - TI=900	MPRAGE T1 Coronal - TI=900	1	SIEMENS	3	ROW	NA	['1.1015625', '1.1015625']	1	2300	2.87	10
scan1078	MPRAGE T1 Coronal - TI=900	MPRAGE T1 Coronal - TI=900	1	SIEMENS	3	ROW	NA	['1.1015625', '1.1015625']	1	2300	2.87	10
scan1079	MPRAGE T1 Coronal - TI=900	MPRAGE T1 Coronal - TI=900	1	SIEMENS	3	ROW	NA	['1.1015625', '1.1015625']	1	2300	2.87	10
scan1080	MPRAGE T1 Coronal - TI=900	MPRAGE T1 Coronal - TI=900	1	SIEMENS	3	ROW	NA	['1.1015625', '1.1015625']	1	2300	2.87	10
scan1081	MPRAGE T1 Coronal - TI=900	MPRAGE T1 Coronal - TI=900	1	SIEMENS	3	ROW	NA	['1.1015625', '1.1015625']	1	2300	2.87	10
scan1082	MPRAGE T1 Coronal - TI=900	MPRAGE T1 Coronal - TI=900	1	SIEMENS	3	ROW	NA	['1.1015625', '1.1015625']	1	2300	2.87	10
scan1083	MPRAGE T1 Coronal - TI=900	MPRAGE T1 Coronal - TI=900	1	SIEMENS	3	ROW	NA	['1.1015625', '1.1015625']	1	2300	2.87	10
scan1084	MPRAGE T1 Coronal - TI=900	MPRAGE T1 Coronal - TI=900	1	SIEMENS	3	ROW	NA	['1.1015625', '1.1015625']	1	2300	2.87	10
scan1085	MPRAGE T1 Coronal - TI=900	MPRAGE T1 Coronal - TI=900	1	SIEMENS	3	ROW	NA	['1.1015625', '1.1015625']	1	2300	2.87	10
scan1086	MPRAGE T1 Coronal - TI=900	MPRAGE T1 Coronal - TI=900	1	SIEMENS	3	ROW	NA	['1.1015625', '1.1015625']	1	2300	2.87	10
scan1087	MPRAGE T1 Coronal - TI=900	MPRAGE T1 Coronal - TI=900	1	SIEMENS	3	ROW	NA	['1.1015625', '1.1015625']	1	2300	2.87	10
scan1088	MPRAGE T1 Coronal - TI=900	MPRAGE T1 Coronal - TI=900	1	SIEMENS	3	ROW	NA	['1.1015625', '1.1015625']	1	2300	2.87	10
scan1089	MPRAGE T1 Coronal - TI=900	MPRAGE T1 Coronal - TI=900	1	SIEMENS	3	ROW	NA	['1.1015625', '1.1015625']	1	2300	2.87	10
scan1090	MPRAGE T1 Coronal - TI=900	MPRAGE T1 Coronal - TI=900	1	SIEMENS	3	ROW	NA	['1.1015625', '1.1015625']	1	2300	2.87	10
scan1091	MPRAGE T1 Coronal - TI=900	MPRAGE T1 Coronal - TI=900	1	SIEMENS	3	ROW	NA	['1.1015625', '1.1015625']	1	2300	2.87	10
scan1092	MPRAGE T1 Coronal - TI=900	MPRAGE T1 Coronal - TI=900	1	SIEMENS	3	ROW	NA	['1.1015625', '1.1015625']	1	2300	2.87	10
scan1093	MPRAGE T1 Coronal - TI=900	MPRAGE T1 Coronal - TI=900	1	SIEMENS	3	ROW	NA	['1.1015625', '1.1015625']	1	2300	2.87	10
scan1094	MPRAGE T1 Coronal - TI=900	MPRAGE T1 Coronal - TI=900	1	SIEMENS	3	ROW	NA	['1', '1']	1	2530	3.09	10
scan1095	MPRAGE T1 Coronal - TI=900	MPRAGE T1 Coronal - TI=900	1	SIEMENS	3	ROW	NA	['1.1015625', '1.1015625']	1	2300	2.87	10
scan1096	MPRAGE T1 Coronal - TI=900	MPRAGE T1 Coronal - TI=900	1	SIEMENS	3	ROW	NA	['1.1015625', '1.1015625']	1	2300	2.87	10
scan1097	MPRAGE T1 Coronal - TI=900	MPRAGE T1 Coronal - TI=900	1	SIEMENS	3	ROW	NA	['1.1015625', '1.1015625']	1	2300	2.87	10
scan1098	MPRAGE T1 Coronal - TI=900	MPRAGE T1 Coronal - TI=900	1	SIEMENS	3	ROW	NA	['1.1015625', '1.1015625']	1	2300	2.87	10
scan1099	MPRAGE T1 Coronal - TI=900	MPRAGE T1 Coronal - TI=900	1	SIEMENS	3	ROW	NA	['1.1015625', '1.1015625']	1	2300	2.87	10
scan1100	MPRAGE T1 Coronal - TI=900	MPRAGE T1 Coronal - TI=900	1	SIEMENS	3	ROW	NA	['1.1015625', '1.1015625']	1	2300	2.87	10
scan1101	MPRAGE T1 Coronal - TI=900	MPRAGE T1 Coronal - TI=900	1	SIEMENS	3	ROW	NA	['1.1015625', '1.1015625']	1	2300	2.87	10
scan1102	MPRAGE T1 Coronal - TI=900	MPRAGE T1 Coronal - TI=900	1	SIEMENS	3	ROW	NA	['1.1015625', '1.1015625']	1	2300	2.87	10
scan1103	MPRAGE T1 Coronal - TI=900	MPRAGE T1 Coronal - TI=900	1	SIEMENS	3	ROW	NA	['1.1015625', '1.1015625']	1	2300	2.87	10
scan1104	MPRAGE T1 Coronal - TI=900	MPRAGE T1 Coronal - TI=900	1	SIEMENS	3	ROW	NA	['1.1015625', '1.1015625']	1	2300	2.87	10
scan1105	MPRAGE T1 Coronal - TI=900	MPRAGE T1 Coronal - TI=900	1	SIEMENS	3	ROW	NA	['1.1015625', '1.1015625']	1	2300	2.87	10
scan1106	MPRAGE T1 Coronal - TI=900	MPRAGE T1 Coronal - TI=900	1	SIEMENS	3	ROW	NA	['1.1015625', '1.1015625']	1	2300	2.87	10
scan1107	MPRAGE T1 Coronal - TI=900	MPRAGE T1 Coronal - TI=900	1	SIEMENS	3	ROW	NA	['1.1015625', '1.1015625']	1	2300	2.87	10
scan1108	MPRAGE T1 Coronal - TI=900	MPRAGE T1 Coronal - TI=900	1	SIEMENS	3	ROW	NA	['1.1015625', '1.1015625']	1	2300	2.87	10
scan1109	MPRAGE T1 Coronal - TI=900	MPRAGE T1 Coronal - TI=900	1	SIEMENS	3	ROW	NA	['1.1015625', '1.1015625']	1	2300	2.87	10
scan1110	MPRAGE T1 Coronal - TI=900	MPRAGE T1 Coronal - TI=900	1	SIEMENS	3	ROW	NA	['1.1015625', '1.1015625']	1	2300	2.87	10
scan1111	MPRAGE T1 Coronal - TI=900	MPRAGE T1 Coronal - TI=900	1	SIEMENS	3	ROW	NA	['1.1015625', '1.1015625']	1	2300	2.87	10
scan1112	MPRAGE T1 Coronal - TI=900	MPRAGE T1 Coronal - TI=900	1	SIEMENS	3	ROW	NA	['1.1015625', '1.1015625']	1	2300	2.87	10
scan1113	MPRAGE T1 Coronal - TI=900	MPRAGE T1 Coronal - TI=900	1	SIEMENS	3	ROW	NA	['1.1015625', '1.1015625']	1	2300	2.87	10
scan1114	MPRAGE T1 Coronal - TI=900	MPRAGE T1 Coronal - TI=900	1	SIEMENS	3	ROW	NA	['1.1015625', '1.1015625']	1	2300	2.87	10
scan1115	MPRAGE T1 Coronal - TI=900	MPRAGE T1 Coronal - TI=900	1	SIEMENS	3	ROW	NA	['1.1015625', '1.1015625']	1	2300	2.87	10
scan1116	MPRAGE T1 Coronal - TI=900	MPRAGE T1 Coronal - TI=900	1	SIEMENS	3	ROW	NA	['1.1015625', '1.1015625']	1	2300	2.87	10
scan1117	MPRAGE T1 Coronal - TI=900	MPRAGE T1 Coronal - TI=900	1	SIEMENS	3	ROW	NA	['1.1015625', '1.1015625']	1	2300	2.87	10
scan1118	MPRAGE T1 Coronal - TI=900	MPRAGE T1 Coronal - TI=900	1	SIEMENS	3	ROW	NA	['1.1015625', '1.1015625']	1	2300	2.87	10
scan1119	MPRAGE T1 Coronal - TI=900	MPRAGE T1 Coronal - TI=900	1	SIEMENS	3	ROW	NA	['1.1015625', '1.1015625']	1	2300	2.87	10
scan1120	MPRAGE T1 Coronal - TI=900	MPRAGE T1 Coronal - TI=900	1	SIEMENS	3	ROW	NA	['1.1015625', '1.1015625']	1	2300	2.87	10
scan1121	MPRAGE T1 Coronal - TI=900	MPRAGE T1 Coronal - TI=900	1	SIEMENS	3	ROW	NA	['1.1015625', '1.1015625']	1	2300	2.87	10
scan1122	MPRAGE T1 Coronal - TI=900	MPRAGE T1 Coronal - TI=900	1	SIEMENS	3	ROW	NA	['1.1015625', '1.1015625']	1	2300	2.87	10
scan1123	MPRAGE T1 Coronal - TI=900	MPRAGE T1 Coronal - TI=900	1	SIEMENS	3	ROW	NA	['1.1015625', '1.1015625']	1	2300	2.87	10
scan1124	MPRAGE T1 Coronal - TI=900	MPRAGE T1 Coronal - TI=900	1	SIEMENS	3	ROW	NA	['1.1015625', '1.1015625']	1	2300	2.87	10
scan1125	MPRAGE T1 Coronal - TI=900	MPRAGE T1 Coronal - TI=900	1	SIEMENS	3	ROW	NA	['1.1015625', '1.1015625']	1	2300	2.87	10
scan1126	MPRAGE T1 Coronal - TI=900	MPRAGE T1 Coronal - TI=900	1	SIEMENS	3	ROW	NA	['1.1015625', '1.1015625']	1	2300	2.87	10
scan1127	MPRAGE T1 Coronal - TI=900	MPRAGE T1 Coronal - TI=900	1	SIEMENS	3	ROW	NA	['1.1015625', '1.1015625']	1	2300	2.87	10
scan1128	MPRAGE T1 Coronal - TI=900	MPRAGE T1 Coronal - TI=900	1	SIEMENS	3	ROW	NA	['1.1015625', '1.1015625']	1	2300	2.87	10
scan1129	MPRAGE T1 Coronal - TI=900	MPRAGE T1 Coronal - TI=900	1	SIEMENS	3	ROW	NA	['1.1015625', '1.1015625']	1	2300	2.87	10
scan1130	MPRAGE T1 Coronal - TI=900	MPRAGE T1 Coronal - TI=900	1	SIEMENS	3	ROW	NA	['1.1015625', '1.1015625']	1	2300	2.87	10
scan1131	MPRAGE T1 Coronal - TI=900	MPRAGE T1 Coronal - TI=900	1	SIEMENS	3	ROW	NA	['1.1015625', '1.1015625']	1	2300	2.87	10
scan1132	MPRAGE T1 Coronal - TI=900	MPRAGE T1 Coronal - TI=900	1	SIEMENS	3	ROW	NA	['1.1015625', '1.1015625']	1	2300	2.87	10
scan1133	MPRAGE T1 Coronal - TI=900	MPRAGE T1 Coronal - TI=900	1	SIEMENS	3	ROW	NA	['1.1015625', '1.1015625']	1	2300	2.87	10
scan1134	MPRAGE T1 Coronal - TI=900	MPRAGE T1 Coronal - TI=900	1	SIEMENS	3	ROW	NA	['1.1015625', '1.1015625']	1	2300	2.87	10
scan1135	MPRAGE T1 Coronal - TI=900	MPRAGE T1 Coronal - TI=900	1	SIEMENS	3	ROW	NA	['1.1015625', '1.1015625']	1	2300	2.87	10
scan1136	MPRAGE T1 Coronal - TI=900	MPRAGE T1 Coronal - TI=900	1	SIEMENS	3	ROW	NA	['1', '1']	1	2530	3.09	10
scan1137	MPRAGE T1 Coronal - TI=900	MPRAGE T1 Coronal - TI=900	1	SIEMENS	3	ROW	NA	['1.1015625', '1.1015625']	1	2300	2.87	10
scan1138	MPRAGE T1 Coronal - TI=900	MPRAGE T1 Coronal - TI=900	1	SIEMENS	3	ROW	NA	['1.1015625', '1.1015625']	1	2300	2.87	10
scan1139	MPRAGE T1 Coronal - TI=900	MPRAGE T1 Coronal - TI=900	1	SIEMENS	3	ROW	NA	['1.1015625', '1.1015625']	1	2300	2.87	10
scan1140	MPRAGE T1 Coronal - TI=900	MPRAGE T1 Coronal - TI=900	1	SIEMENS	3	ROW	NA	['1.1015625', '1.1015625']	1	2300	2.87	10
scan1141	MPRAGE T1 Coronal - TI=900	MPRAGE T1 Coronal - TI=900	1	SIEMENS	3	ROW	NA	['1.1015625', '1.1015625']	1	2300	2.87	10
scan1142	MPRAGE T1 Coronal - TI=900	MPRAGE T1 Coronal - TI=900	1	SIEMENS	3	ROW	NA	['1.1015625', '1.1015625']	1	2300	2.87	10
scan1143	MPRAGE T1 Coronal - TI=900	MPRAGE T1 Coronal - TI=900	1	SIEMENS	3	ROW	NA	['1.1015625', '1.1015625']	1	2300	2.87	10
scan1144	MPRAGE T1 Coronal - TI=900	MPRAGE T1 Coronal - TI=900	1	SIEMENS	3	ROW	NA	['1.1015625', '1.1015625']	1	2300	2.87	10
scan1145	MPRAGE T1 Coronal - TI=900	MPRAGE T1 Coronal - TI=900	1	SIEMENS	3	ROW	NA	['1.1015625', '1.1015625']	1	2300	2.87	10
scan1146	MPRAGE T1 Coronal - TI=900	MPRAGE T1 Coronal - TI=900	1	SIEMENS	3	ROW	NA	['1.1015625', '1.1015625']	1	2300	2.87	10
scan1147	MPRAGE T1 Coronal - TI=900	MPRAGE T1 Coronal - TI=900	1	SIEMENS	3	ROW	NA	['1.1015625', '1.1015625']	1	2300	2.87	10
scan1148	MPRAGE T1 Coronal - TI=900	MPRAGE T1 Coronal - TI=900	1	SIEMENS	3	ROW	NA	['1.1015625', '1.1015625']	1	2300	2.87	10
scan1149	MPRAGE T1 Coronal - TI=900	MPRAGE T1 Coronal - TI=900	1	SIEMENS	3	ROW	NA	['1.1015625', '1.1015625']	1	2300	2.87	10
scan1150	MPRAGE T1 Coronal - TI=900	MPRAGE T1 Coronal - TI=900	1	SIEMENS	3	ROW	NA	['1.1015625', '1.1015625']	1	2300	2.87	10
scan1151	MPRAGE T1 Coronal - TI=900	MPRAGE T1 Coronal - TI=900	1	SIEMENS	3	ROW	NA	['1', '1']	1	2530	3.09	10
scan1152	MPRAGE T1 Coronal - TI=900	MPRAGE T1 Coronal - TI=900	1	SIEMENS	3	ROW	NA	['1.1015625', '1.1015625']	1	2300	2.87	10
scan1153	MPRAGE T1 Coronal - TI=900	MPRAGE T1 Coronal - TI=900	1	SIEMENS	3	ROW	NA	['1.1015625', '1.1015625']	1	2300	2.87	10
scan1154	MPRAGE T1 Coronal - TI=900	MPRAGE T1 Coronal - TI=900	1	SIEMENS	3	ROW	NA	['1.1015625', '1.1015625']	1	2300	2.87	10
scan1155	MPRAGE T1 Coronal - TI=900	MPRAGE T1 Coronal - TI=900	1	SIEMENS	3	ROW	NA	['1.1015625', '1.1015625']	1	2300	2.87	10
scan1156	MPRAGE T1 Coronal - TI=900	MPRAGE T1 Coronal - TI=900	1	SIEMENS	3	ROW	NA	['1.1015625', '1.1015625']	1	2300	2.87	10
scan1157	MPRAGE T1 Coronal - TI=900	MPRAGE T1 Coronal - TI=900	1	SIEMENS	3	ROW	NA	['1.1015625', '1.1015625']	1	2300	2.87	10
scan1158	MPRAGE T1 Coronal - TI=900	MPRAGE T1 Coronal - TI=900	1	SIEMENS	3	ROW	NA	['1.1015625', '1.1015625']	1	2300	2.87	10
scan1159	MPRAGE T1 Coronal - TI=900	MPRAGE T1 Coronal - TI=900	1	SIEMENS	3	ROW	NA	['1.1015625', '1.1015625']	1	2300	2.87	10
scan1160	MPRAGE T1 Coronal - TI=900	MPRAGE T1 Coronal - TI=900	1	SIEMENS	3	ROW	NA	['1.1015625', '1.1015625']	1	2300	2.87	10
scan1161	MPRAGE T1 Coronal - TI=900	MPRAGE T1 Coronal - TI=900	1	SIEMENS	3	ROW	NA	['1.1015625', '1.1015625']	1	2300	2.87	10
scan1162	MPRAGE T1 Coronal - TI=900	MPRAGE T1 Coronal - TI=900	1	SIEMENS	3	ROW	NA	['1.1015625', '1.1015625']	1	2300	2.87	10
scan1163	MPRAGE T1 Coronal - TI=900	MPRAGE T1 Coronal - TI=900	1	SIEMENS	3	ROW	NA	['1.1015625', '1.1015625']	1	2300	2.87	10
scan1164	MPRAGE T1 Coronal - TI=900	MPRAGE T1 Coronal - TI=900	1	SIEMENS	3	ROW	NA	['1.1015625', '1.1015625']	1	2300	2.87	10
scan1165	MPRAGE T1 Coronal - TI=900	MPRAGE T1 Coronal - TI=900	1	SIEMENS	3	ROW	NA	['1.1015625', '1.1015625']	1	2300	2.87	10
scan1166	MPRAGE T1 Coronal - TI=900	MPRAGE T1 Coronal - TI=900	1	SIEMENS	3	ROW	NA	['1.1015625', '1.1015625']	1	2300	2.87	10
scan1167	MPRAGE T1 Coronal - TI=900	MPRAGE T1 Coronal - TI=900	1	SIEMENS	3	ROW	NA	['1.1015625', '1.1015625']	1	2300	2.87	10
scan1168	MPRAGE T1 Coronal - TI=900	MPRAGE T1 Coronal - TI=900	1	SIEMENS	3	ROW	NA	['1.1015625', '1.1015625']	1	2300	2.91	10
scan1169	MPRAGE T1 Coronal - TI=900	MPRAGE T1 Coronal - TI=900	1	SIEMENS	3	ROW	NA	['1.1015625', '1.1015625']	1	2300	2.87	10
scan1170	MPRAGE T1 Coronal - TI=900	MPRAGE T1 Coronal - TI=900	1	SIEMENS	3	ROW	NA	['1.1015625', '1.1015625']	1	2300	2.87	10
scan1171	MPRAGE T1 Coronal - TI=900	MPRAGE T1 Coronal - TI=900	1	SIEMENS	3	ROW	NA	['1.1015625', '1.1015625']	1	2300	2.87	10
scan1172	MPRAGE T1 Coronal - TI=900	MPRAGE T1 Coronal - TI=900	1	SIEMENS	3	ROW	NA	['1.1015625', '1.1015625']	1	2300	2.87	10
scan1173	MPRAGE T1 Coronal - TI=900	MPRAGE T1 Coronal - TI=900	1	SIEMENS	3	ROW	NA	['1.1015625', '1.1015625']	1	2300	2.87	10
scan1174	MPRAGE T1 Coronal - TI=900	MPRAGE T1 Coronal - TI=900	1	SIEMENS	3	ROW	NA	['1.1015625', '1.1015625']	1	2300	2.87	10
scan1175	MPRAGE T1 Coronal - TI=900	MPRAGE T1 Coronal - TI=900	1	SIEMENS	3	ROW	NA	['1.1015625', '1.1015625']	1	2300	2.87	10
scan1176	MPRAGE T1 Coronal - TI=900	MPRAGE T1 Coronal - TI=900	1	SIEMENS	3	ROW	NA	['1', '1']	1	2530	3.09	10
scan1177	MPRAGE T1 Coronal - TI=900	MPRAGE T1 Coronal - TI=900	1	SIEMENS	3	ROW	NA	['1.1015625', '1.1015625']	1	2300	2.87	10
scan1178	MPRAGE T1 Coronal - TI=900	MPRAGE T1 Coronal - TI=900	1	SIEMENS	3	ROW	NA	['1.1015625', '1.1015625']	1	2300	2.87	10
scan1179	MPRAGE T1 Coronal - TI=900	MPRAGE T1 Coronal - TI=900	1	SIEMENS	3	ROW	NA	['1.1015625', '1.1015625']	1	2300	2.87	10
scan1180	MPRAGE T1 Coronal - TI=900	MPRAGE T1 Coronal - TI=900	1	SIEMENS	3	ROW	NA	['1.1015625', '1.1015625']	1	2300	2.87	10
scan1181	MPRAGE T1 Coronal - TI=900	MPRAGE T1 Coronal - TI=900	1	SIEMENS	3	ROW	NA	['1.1015625', '1.1015625']	1	2300	2.87	10
scan1182	MPRAGE T1 Coronal - TI=900	MPRAGE T1 Coronal - TI=900	1	SIEMENS	3	ROW	NA	['1.1015625', '1.1015625']	1	2300	2.87	10
scan1183	MPRAGE T1 Coronal - TI=900	MPRAGE T1 Coronal - TI=900	1	SIEMENS	3	ROW	NA	['1.1015625', '1.1015625']	1	2300	2.87	10
scan1184	MPRAGE T1 Coronal - TI=900	MPRAGE T1 Coronal - TI=900	1	SIEMENS	3	ROW	NA	['1.1015625', '1.1015625']	1	2300	2.87	10
scan1185	MPRAGE T1 Coronal - TI=900	MPRAGE T1 Coronal - TI=900	1	SIEMENS	3	ROW	NA	['1.1015625', '1.1015625']	1	2300	2.87	10
scan1186	MPRAGE T1 Coronal - TI=900	MPRAGE T1 Coronal - TI=900	1	SIEMENS	3	ROW	NA	['1.1015625', '1.1015625']	1	2300	2.87	10
scan1187	MPRAGE T1 Coronal - TI=900	MPRAGE T1 Coronal - TI=900	1	SIEMENS	3	ROW	NA	['1.1015625', '1.1015625']	1	2300	2.87	10
scan1188	MPRAGE T1 Coronal - TI=900	MPRAGE T1 Coronal - TI=900	1	SIEMENS	3	ROW	NA	['1.1015625', '1.1015625']	1	2300	2.87	10
scan1189	MPRAGE T1 Coronal - TI=900	MPRAGE T1 Coronal - TI=900	1	SIEMENS	3	ROW	NA	['1.1015625', '1.1015625']	1	2300	2.87	10
scan1190	MPRAGE T1 Coronal - TI=900	MPRAGE T1 Coronal - TI=900	1	SIEMENS	3	ROW	NA	['1.1015625', '1.1015625']	1	2300	2.87	10
scan1191	MPRAGE T1 Coronal - TI=900	MPRAGE T1 Coronal - TI=900	1	SIEMENS	3	ROW	NA	['1.1015625', '1.1015625']	1	2300	2.87	10
scan1192	MPRAGE T1 Coronal - TI=900	MPRAGE T1 Coronal - TI=900	1	SIEMENS	3	ROW	NA	['1.1015625', '1.1015625']	1	2300	2.87	10
scan1193	MPRAGE T1 Coronal - TI=900	MPRAGE T1 Coronal - TI=900	1	SIEMENS	3	ROW	NA	['1.1015625', '1.1015625']	1	2300	2.87	10
scan1194	MPRAGE T1 Coronal - TI=900	MPRAGE T1 Coronal - TI=900	1	SIEMENS	3	ROW	NA	['1.1015625', '1.1015625']	1	2300	2.87	10
scan1195	MPRAGE T1 Coronal - TI=900	MPRAGE T1 Coronal - TI=900	1	SIEMENS	3	ROW	NA	['1.1015625', '1.1015625']	1	2300	2.87	10
scan1196	MPRAGE T1 Coronal - TI=900	MPRAGE T1 Coronal - TI=900	1	SIEMENS	3	ROW	NA	['1.1015625', '1.1015625']	1	2300	2.87	10
scan1197	MPRAGE T1 Coronal - TI=900	MPRAGE T1 Coronal - TI=900	1	SIEMENS	3	ROW	NA	['1.1015625', '1.1015625']	1	2300	2.87	10
scan1198	MPRAGE T1 Coronal - TI=900	MPRAGE T1 Coronal - TI=900	1	SIEMENS	3	ROW	NA	['1.1015625', '1.1015625']	1	2300	2.87	10
scan1199	MPRAGE T1 Coronal - TI=900	MPRAGE T1 Coronal - TI=900	1	SIEMENS	3	ROW	NA	['1.1015625', '1.1015625']	1	2300	2.87	10
scan1200	MPRAGE T1 Coronal - TI=900	MPRAGE T1 Coronal - TI=900	1	SIEMENS	3	ROW	NA	['1.1015625', '1.1015625']	1	2300	2.87	10
scan1201	MPRAGE T1 Coronal - TI=900	MPRAGE T1 Coronal - TI=900	1	SIEMENS	3	ROW	NA	['1.1015625', '1.1015625']	1	2300	2.87	10
scan1202	MPRAGE T1 Coronal - TI=900	MPRAGE T1 Coronal - TI=900	1	SIEMENS	3	ROW	NA	['1.1015625', '1.1015625']	1	2300	2.87	10
scan1203	MPRAGE T1 Coronal - TI=900	MPRAGE T1 Coronal - TI=900	1	SIEMENS	3	ROW	NA	['1.1015625', '1.1015625']	1	2300	2.87	10
scan1204	MPRAGE T1 Coronal - TI=900	MPRAGE T1 Coronal - TI=900	1	SIEMENS	3	ROW	NA	['1.1015625', '1.1015625']	1	2300	2.87	10
scan1205	MPRAGE T1 Coronal - TI=900	MPRAGE T1 Coronal - TI=900	1	SIEMENS	3	ROW	NA	['1.1015625', '1.1015625']	1	2300	2.87	10
scan1206	MPRAGE T1 Coronal - TI=900	MPRAGE T1 Coronal - TI=900	1	SIEMENS	3	ROW	NA	['1.1015625', '1.1015625']	1	2300	2.87	10
scan1207	MPRAGE T1 Coronal - TI=900	MPRAGE T1 Coronal - TI=900	1	SIEMENS	3	ROW	NA	['1.1015625', '1.1015625']	1	2300	2.87	10
scan1208	MPRAGE T1 Coronal - TI=900	MPRAGE T1 Coronal - TI=900	1	SIEMENS	3	ROW	NA	['1.1015625', '1.1015625']	1	2300	2.87	10
scan1209	MPRAGE T1 Coronal - TI=900	MPRAGE T1 Coronal - TI=900	1	SIEMENS	3	ROW	NA	['1.1015625', '1.1015625']	1	2300	2.87	10
scan1210	MPRAGE T1 Coronal - TI=900	MPRAGE T1 Coronal - TI=900	1	SIEMENS	3	ROW	NA	['1.1015625', '1.1015625']	1	2300	2.87	10
scan1211	MPRAGE T1 Coronal - TI=900	MPRAGE T1 Coronal - TI=900	1	SIEMENS	3	ROW	NA	['1.1015625', '1.1015625']	1	2300	2.87	10
scan1212	MPRAGE T1 Coronal - TI=900	MPRAGE T1 Coronal - TI=900	1	SIEMENS	3	ROW	NA	['1.1015625', '1.1015625']	1	2300	2.87	10
scan1213	MPRAGE T1 Coronal - TI=900	MPRAGE T1 Coronal - TI=900	1	SIEMENS	3	ROW	NA	['1.1015625', '1.1015625']	1	2300	2.87	10
scan1214	MPRAGE T1 Coronal - TI=900	MPRAGE T1 Coronal - TI=900	1	SIEMENS	3	ROW	NA	['1.1015625', '1.1015625']	1	2300	2.87	10
scan1215	MPRAGE T1 Coronal - TI=900	MPRAGE T1 Coronal - TI=900	1	SIEMENS	3	ROW	NA	['1.1015625', '1.1015625']	1	2300	2.87	10
scan1216	MPRAGE T1 Coronal - TI=900	MPRAGE T1 Coronal - TI=900	1	SIEMENS	3	ROW	NA	['1', '1']	1	2530	3.09	10
scan1217	MPRAGE T1 Coronal - TI=900	MPRAGE T1 Coronal - TI=900	1	SIEMENS	3	ROW	NA	['1.1015625', '1.1015625']	1	2300	2.87	10
scan1218	MPRAGE T1 Coronal - TI=900	MPRAGE T1 Coronal - TI=900	1	SIEMENS	3	ROW	NA	['1', '1']	1	2530	3.09	10
scan1219	MPRAGE T1 Coronal - TI=900	MPRAGE T1 Coronal - TI=900	1	SIEMENS	3	ROW	NA	['1.1015625', '1.1015625']	1	2300	2.87	10
scan1220	MPRAGE T1 Coronal - TI=900	MPRAGE T1 Coronal - TI=900	1	SIEMENS	3	ROW	NA	['1.1015625', '1.1015625']	1	2300	2.87	10
scan1221	MPRAGE T1 Coronal - TI=900	MPRAGE T1 Coronal - TI=900	1	SIEMENS	3	ROW	NA	['1.1015625', '1.1015625']	1	2300	2.87	10
scan1222	MPRAGE T1 Coronal - TI=900	MPRAGE T1 Coronal - TI=900	1	SIEMENS	3	ROW	NA	['1.1015625', '1.1015625']	1	2300	2.87	10
scan1223	MPRAGE T1 Coronal - TI=900	MPRAGE T1 Coronal - TI=900	1	SIEMENS	3	ROW	NA	['1.1015625', '1.1015625']	1	2300	2.87	10
scan1224	MPRAGE T1 Coronal - TI=900	MPRAGE T1 Coronal - TI=900	1	SIEMENS	3	ROW	NA	['1.1015625', '1.1015625']	1	2300	2.87	10
scan1225	MPRAGE T1 Coronal - TI=900	MPRAGE T1 Coronal - TI=900	1	SIEMENS	3	ROW	NA	['1.1015625', '1.1015625']	1	2300	2.87	10
scan1226	MPRAGE T1 Coronal - TI=900	MPRAGE T1 Coronal - TI=900	1	SIEMENS	3	ROW	NA	['1.1015625', '1.1015625']	1	2300	2.87	10
scan1227	MPRAGE T1 Coronal - TI=900	MPRAGE T1 Coronal - TI=900	1	SIEMENS	3	ROW	NA	['1.1015625', '1.1015625']	1	2300	2.87	10
scan1228	MPRAGE T1 Coronal - TI=900	MPRAGE T1 Coronal - TI=900	1	SIEMENS	3	ROW	NA	['1.1015625', '1.1015625']	1	2300	2.87	10
scan1229	MPRAGE T1 Coronal - TI=900	MPRAGE T1 Coronal - TI=900	1	SIEMENS	3	ROW	NA	['1.1015625', '1.1015625']	1	2300	2.87	10
scan1230	MPRAGE T1 Coronal - TI=900	MPRAGE T1 Coronal - TI=900	1	SIEMENS	3	ROW	NA	['1.1015625', '1.1015625']	1	2300	2.87	10
scan1231	MPRAGE T1 Coronal - TI=900	MPRAGE T1 Coronal - TI=900	1	SIEMENS	3	ROW	NA	['1.1015625', '1.1015625']	1	2300	2.87	10
scan1232	MPRAGE T1 Coronal - TI=900	MPRAGE T1 Coronal - TI=900	1	SIEMENS	3	ROW	NA	['1.1015625', '1.1015625']	1	2300	2.87	10
scan1233	MPRAGE T1 Coronal - TI=900	MPRAGE T1 Coronal - TI=900	1	SIEMENS	3	ROW	NA	['1.1015625', '1.1015625']	1	2300	2.87	10
scan1234	MPRAGE T1 Coronal - TI=900	MPRAGE T1 Coronal - TI=900	1	SIEMENS	3	ROW	NA	['1.1015625', '1.1015625']	1	2300	2.87	10
scan1235	MPRAGE T1 Coronal - TI=900	MPRAGE T1 Coronal - TI=900	1	SIEMENS	3	ROW	NA	['1.1015625', '1.1015625']	1	2300	2.87	10
scan1236	MPRAGE T1 Coronal - TI=900	MPRAGE T1 Coronal - TI=900	1	SIEMENS	3	ROW	NA	['1.1015625', '1.1015625']	1	2300	2.87	10
scan1237	MPRAGE T1 Coronal - TI=900	MPRAGE T1 Coronal - TI=900	1	SIEMENS	3	ROW	NA	['1.1015625', '1.1015625']	1	2300	2.87	10
scan1238	MPRAGE T1 Coronal - TI=900	MPRAGE T1 Coronal - TI=900	1	SIEMENS	3	ROW	NA	['1.1015625', '1.1015625']	1	2300	2.87	10
scan1239	MPRAGE T1 Coronal - TI=900	MPRAGE T1 Coronal - TI=900	1	SIEMENS	3	ROW	NA	['1.1015625', '1.1015625']	1	2300	2.87	10
scan1240	MPRAGE T1 Coronal - TI=900	MPRAGE T1 Coronal - TI=900	1	SIEMENS	3	ROW	NA	['1.1015625', '1.1015625']	1	2300	2.87	10
scan1241	MPRAGE T1 Coronal - TI=900	MPRAGE T1 Coronal - TI=900	1	SIEMENS	3	ROW	NA	['1.1015625', '1.1015625']	1	2300	2.87	10
scan1242	MPRAGE T1 Coronal - TI=900	MPRAGE T1 Coronal - TI=900	1	SIEMENS	3	ROW	NA	['1.1015625', '1.1015625']	1	2300	2.87	10
scan1243	MPRAGE T1 Coronal - TI=900	MPRAGE T1 Coronal - TI=900	1	SIEMENS	3	ROW	NA	['1.1015625', '1.1015625']	1	2300	2.87	10
scan1244	MPRAGE T1 Coronal - TI=900	MPRAGE T1 Coronal - TI=900	1	SIEMENS	3	ROW	NA	['1.1015625', '1.1015625']	1	2300	2.87	10
scan1245	MPRAGE T1 Coronal - TI=900	MPRAGE T1 Coronal - TI=900	1	SIEMENS	3	ROW	NA	['1.1015625', '1.1015625']	1	2300	2.87	10
scan1246	MPRAGE T1 Coronal - TI=900	MPRAGE T1 Coronal - TI=900	1	SIEMENS	3	ROW	NA	['1.1015625', '1.1015625']	1	2300	2.87	10
scan1247	MPRAGE T1 Coronal - TI=900	MPRAGE T1 Coronal - TI=900	1	SIEMENS	3	ROW	NA	['1.1015625', '1.1015625']	1	2300	2.87	10
scan1248	MPRAGE T1 Coronal - TI=900	MPRAGE T1 Coronal - TI=900	1	SIEMENS	3	ROW	NA	['1.1015625', '1.1015625']	1	2300	2.87	10
scan1249	MPRAGE T1 Coronal - TI=900	MPRAGE T1 Coronal - TI=900	1	SIEMENS	3	ROW	NA	['1.1015625', '1.1015625']	1	2300	2.87	10
scan1250	MPRAGE T1 Coronal - TI=900	MPRAGE T1 Coronal - TI=900	1	SIEMENS	3	ROW	NA	['1.1015625', '1.1015625']	1	2300	2.87	10
scan1251	MPRAGE T1 Coronal - TI=900	MPRAGE T1 Coronal - TI=900	1	SIEMENS	3	ROW	NA	['1.1015625', '1.1015625']	1	2300	2.87	10
scan1252	MPRAGE T1 Coronal - TI=900	MPRAGE T1 Coronal - TI=900	1	SIEMENS	3	ROW	NA	['1.1015625', '1.1015625']	1	2300	2.87	10
scan1253	MPRAGE T1 Coronal - TI=900	MPRAGE T1 Coronal - TI=900	1	SIEMENS	3	ROW	NA	['1.1015625', '1.1015625']	1	2300	2.87	10
scan1254	MPRAGE T1 Coronal - TI=900	MPRAGE T1 Coronal - TI=900	1	SIEMENS	3	ROW	NA	['1.1015625', '1.1015625']	1	2300	2.87	10
scan1255	MPRAGE T1 Coronal - TI=900	MPRAGE T1 Coronal - TI=900	1	SIEMENS	3	ROW	NA	['1.1015625', '1.1015625']	1	2300	2.87	10
scan1256	MPRAGE T1 Coronal - TI=900	MPRAGE T1 Coronal - TI=900	1	SIEMENS	3	ROW	NA	['1.1015625', '1.1015625']	1	2300	2.87	10
scan1257	MPRAGE T1 Coronal - TI=900	MPRAGE T1 Coronal - TI=900	1	SIEMENS	3	ROW	NA	['1.1015625', '1.1015625']	1	2300	2.87	10
scan1258	MPRAGE T1 Coronal - TI=900	MPRAGE T1 Coronal - TI=900	1	SIEMENS	3	ROW	NA	['1.1015625', '1.1015625']	1	2300	2.87	10
scan1259	MPRAGE T1 Coronal - TI=900	MPRAGE T1 Coronal - TI=900	1	SIEMENS	3	ROW	NA	['1.1015625', '1.1015625']	1	2300	2.87	10
scan1260	MPRAGE T1 Coronal - TI=900	MPRAGE T1 Coronal - TI=900	1	SIEMENS	3	ROW	NA	['1.1015625', '1.1015625']	1	2300	2.87	10
scan1261	MPRAGE T1 Coronal - TI=900	MPRAGE T1 Coronal - TI=900	1	SIEMENS	3	ROW	NA	['1.1015625', '1.1015625']	1	2300	2.87	10
scan1262	MPRAGE T1 Coronal - TI=900	MPRAGE T1 Coronal - TI=900	1	SIEMENS	3	ROW	NA	['1', '1']	1	2530	3.09	10
scan1263	MPRAGE T1 Coronal - TI=900	MPRAGE T1 Coronal - TI=900	1	SIEMENS	3	ROW	NA	['1.1015625', '1.1015625']	1	2300	2.87	10
scan1264	MPRAGE T1 Coronal - TI=900	MPRAGE T1 Coronal - TI=900	1	SIEMENS	3	ROW	NA	['1.1015625', '1.1015625']	1	2300	2.87	10
scan1265	MPRAGE T1 Coronal - TI=900	MPRAGE T1 Coronal - TI=900	1	SIEMENS	3	ROW	NA	['1.1015625', '1.1015625']	1	2300	2.87	10
scan1266	MPRAGE T1 Coronal - TI=900	MPRAGE T1 Coronal - TI=900	1	SIEMENS	3	ROW	NA	['1.1015625', '1.1015625']	1	2300	2.87	10
scan1267	MPRAGE T1 Coronal - TI=900	MPRAGE T1 Coronal - TI=900	1	SIEMENS	3	ROW	NA	['1.1015625', '1.1015625']	1	2300	2.87	10
scan1268	MPRAGE T1 Coronal - TI=900	MPRAGE T1 Coronal - TI=900	1	SIEMENS	3	ROW	NA	['1.1015625', '1.1015625']	1	2300	2.87	10
scan1269	MPRAGE T1 Coronal - TI=900	MPRAGE T1 Coronal - TI=900	1	SIEMENS	3	ROW	NA	['1.1015625', '1.1015625']	1	2300	2.87	10
scan1270	MPRAGE T1 Coronal - TI=900	MPRAGE T1 Coronal - TI=900	1	SIEMENS	3	ROW	NA	['1.1015625', '1.1015625']	1	2300	2.87	10
scan1271	MPRAGE T1 Coronal - TI=900	MPRAGE T1 Coronal - TI=900	1	SIEMENS	3	ROW	NA	['1.1015625', '1.1015625']	1	2300	2.87	10
scan1272	MPRAGE T1 Coronal - TI=900	MPRAGE T1 Coronal - TI=900	1	SIEMENS	3	ROW	NA	['1.1015625', '1.1015625']	1	2300	2.87	10
scan1273	MPRAGE T1 Coronal - TI=900	MPRAGE T1 Coronal - TI=900	1	SIEMENS	3	ROW	NA	['1.1015625', '1.1015625']	1	2300	2.87	10
scan1274	MPRAGE T1 Coronal - TI=900	MPRAGE T1 Coronal - TI=900	1	SIEMENS	3	ROW	NA	['1.1015625', '1.1015625']	1	2300	2.87	10
scan1275	MPRAGE T1 Coronal - TI=900	MPRAGE T1 Coronal - TI=900	1	SIEMENS	3	ROW	NA	['1.1015625', '1.1015625']	1	2300	2.87	10
scan1276	MPRAGE T1 Coronal - TI=900	MPRAGE T1 Coronal - TI=900	1	SIEMENS	3	ROW	NA	['1.1015625', '1.1015625']	1	2300	2.87	10
scan1277	MPRAGE T1 Coronal - TI=900	MPRAGE T1 Coronal - TI=900	1	SIEMENS	3	ROW	NA	['1.1015625', '1.1015625']	1	2300	2.87	10
scan1278	MPRAGE T1 Coronal - TI=900	MPRAGE T1 Coronal - TI=900	1	SIEMENS	3	ROW	NA	['1.1015625', '1.1015625']	1	2300	2.87	10
scan1279	MPRAGE T1 Coronal - TI=900	MPRAGE T1 Coronal - TI=900	1	SIEMENS	3	ROW	NA	['1.1015625', '1.1015625']	1	2300	2.87	10
scan1280	MPRAGE T1 Coronal - TI=900	MPRAGE T1 Coronal - TI=900	1	SIEMENS	3	ROW	NA	['1.1015625', '1.1015625']	1	2300	2.87	10
scan1281	MPRAGE T1 Coronal - TI=900	MPRAGE T1 Coronal - TI=900	1	SIEMENS	3	ROW	NA	['1.1015625', '1.1015625']	1	2300	2.87	10
scan1282	MPRAGE T1 Coronal - TI=900	MPRAGE T1 Coronal - TI=900	1	SIEMENS	3	ROW	NA	['1.1015625', '1.1015625']	1	2300	2.87	10
scan1283	MPRAGE T1 Coronal - TI=900	MPRAGE T1 Coronal - TI=900	1	SIEMENS	3	ROW	NA	['1.1015625', '1.1015625']	1	2300	2.87	10
scan1284	MPRAGE T1 Coronal - TI=900	MPRAGE T1 Coronal - TI=900	1	SIEMENS	3	ROW	NA	['1.1015625', '1.1015625']	1	2300	2.87	10
scan1285	MPRAGE T1 Coronal - TI=900	MPRAGE T1 Coronal - TI=900	1	SIEMENS	3	ROW	NA	['1.1015625', '1.1015625']	1	2300	2.87	10
scan1286	MPRAGE T1 Coronal - TI=900	MPRAGE T1 Coronal - TI=900	1	SIEMENS	3	ROW	NA	['1.1015625', '1.1015625']	1	2300	2.87	10
scan1287	MPRAGE T1 Coronal - TI=900	MPRAGE T1 Coronal - TI=900	1	SIEMENS	3	ROW	NA	['1.1015625', '1.1015625']	1	2300	2.87	10
scan1288	MPRAGE T1 Coronal - TI=900	MPRAGE T1 Coronal - TI=900	1	SIEMENS	3	ROW	NA	['1.1015625', '1.1015625']	1	2300	2.87	10
scan1289	MPRAGE T1 Coronal - TI=900	MPRAGE T1 Coronal - TI=900	1	SIEMENS	3	ROW	NA	['1.1015625', '1.1015625']	1	2300	2.87	10
scan1290	MPRAGE T1 Coronal - TI=900	MPRAGE T1 Coronal - TI=900	1	SIEMENS	3	ROW	NA	['1.1015625', '1.1015625']	1	2300	2.87	10
scan1291	MPRAGE T1 Coronal - TI=900	MPRAGE T1 Coronal - TI=900	1	SIEMENS	3	ROW	NA	['1.1015625', '1.1015625']	1	2300	2.87	10
scan1292	MPRAGE T1 Coronal - TI=900	MPRAGE T1 Coronal - TI=900	1	SIEMENS	3	ROW	NA	['1.1015625', '1.1015625']	1	2300	2.87	10
scan1293	MPRAGE T1 Coronal - TI=900	MPRAGE T1 Coronal - TI=900	1	SIEMENS	3	ROW	NA	['1.1015625', '1.1015625']	1	2300	2.87	10
scan1294	MPRAGE T1 Coronal - TI=900	MPRAGE T1 Coronal - TI=900	1	SIEMENS	3	ROW	NA	['1.1015625', '1.1015625']	1	2300	2.87	10
scan1295	MPRAGE T1 Coronal - TI=900	MPRAGE T1 Coronal - TI=900	1	SIEMENS	3	ROW	NA	['1.1015625', '1.1015625']	1	2300	2.87	10
scan1296	MPRAGE T1 Coronal - TI=900	MPRAGE T1 Coronal - TI=900	1	SIEMENS	3	ROW	NA	['1.1015625', '1.1015625']	1	2300	2.87	10
scan1297	MPRAGE T1 Coronal - TI=900	MPRAGE T1 Coronal - TI=900	1	SIEMENS	3	ROW	NA	['1.1015625', '1.1015625']	1	2300	2.87	10
scan1298	MPRAGE T1 Coronal - TI=900	MPRAGE T1 Coronal - TI=900	1	SIEMENS	3	ROW	NA	['1.1015625', '1.1015625']	1	2300	2.87	10
scan1299	MPRAGE T1 Coronal - TI=900	MPRAGE T1 Coronal - TI=900	1	SIEMENS	3	ROW	NA	['1.1015625', '1.1015625']	1	2300	2.87	10
scan1300	MPRAGE T1 Coronal - TI=900	MPRAGE T1 Coronal - TI=900	1	SIEMENS	3	ROW	NA	['1.1015625', '1.1015625']	1	2300	2.87	10
scan1301	MPRAGE T1 Coronal - TI=900	MPRAGE T1 Coronal - TI=900	1	SIEMENS	3	ROW	NA	['1.1015625', '1.1015625']	1	2300	2.87	10
scan1302	MPRAGE T1 Coronal - TI=900	MPRAGE T1 Coronal - TI=900	1	SIEMENS	3	ROW	NA	['1.1015625', '1.1015625']	1	2300	2.87	10
scan1303	MPRAGE T1 Coronal - TI=900	MPRAGE T1 Coronal - TI=900	1	SIEMENS	3	ROW	NA	['1.1015625', '1.1015625']	1	2300	2.87	10
scan1304	MPRAGE T1 Coronal - TI=900	MPRAGE T1 Coronal - TI=900	1	SIEMENS	3	ROW	NA	['1.1015625', '1.1015625']	1	2300	2.9	10
scan1305	MPRAGE T1 Coronal - TI=900	MPRAGE T1 Coronal - TI=900	1	SIEMENS	3	ROW	NA	['1.1015625', '1.1015625']	1	2300	2.87	10
scan1306	MPRAGE T1 Coronal - TI=900	MPRAGE T1 Coronal - TI=900	1	SIEMENS	3	ROW	NA	['1.1015625', '1.1015625']	1	2300	2.87	10
scan1307	MPRAGE T1 Coronal - TI=900	MPRAGE T1 Coronal - TI=900	1	SIEMENS	3	ROW	NA	['1.1015625', '1.1015625']	1	2300	2.87	10
scan1308	MPRAGE T1 Coronal - TI=900	MPRAGE T1 Coronal - TI=900	1	SIEMENS	3	ROW	NA	['1.1015625', '1.1015625']	1	2300	2.87	10
scan1309	MPRAGE T1 Coronal - TI=900	MPRAGE T1 Coronal - TI=900	1	SIEMENS	3	ROW	NA	['1.1015625', '1.1015625']	1	2300	2.87	10
scan1310	MPRAGE T1 Coronal - TI=900	MPRAGE T1 Coronal - TI=900	1	SIEMENS	3	ROW	NA	['1.1015625', '1.1015625']	1	2300	2.87	10
scan1311	MPRAGE T1 Coronal - TI=900	MPRAGE T1 Coronal - TI=900	1	SIEMENS	3	ROW	NA	['1.1015625', '1.1015625']	1	2300	2.87	10
scan1312	MPRAGE T1 Coronal - TI=900	MPRAGE T1 Coronal - TI=900	1	SIEMENS	3	ROW	NA	['1.1015625', '1.1015625']	1	2300	2.87	10
scan1313	MPRAGE T1 Coronal - TI=900	MPRAGE T1 Coronal - TI=900	1	SIEMENS	3	ROW	NA	['1.1015625', '1.1015625']	1	2300	2.87	10
scan1314	MPRAGE T1 Coronal - TI=900	MPRAGE T1 Coronal - TI=900	1	SIEMENS	3	ROW	NA	['1.1015625', '1.1015625']	1	2300	2.87	10
scan1315	MPRAGE T1 Coronal - TI=900	MPRAGE T1 Coronal - TI=900	1	SIEMENS	3	ROW	NA	['1.1015625', '1.1015625']	1	2300	2.9	10
scan1316	MPRAGE T1 Coronal - TI=900	MPRAGE T1 Coronal - TI=900	1	SIEMENS	3	ROW	NA	['1.1015625', '1.1015625']	1	2300	2.87	10
scan1317	MPRAGE T1 Coronal - TI=900	MPRAGE T1 Coronal - TI=900	1	SIEMENS	3	ROW	NA	['1.1015625', '1.1015625']	1	2300	2.87	10
scan1318	MPRAGE T1 Coronal - TI=900	MPRAGE T1 Coronal - TI=900	1	SIEMENS	3	ROW	NA	['1.1015625', '1.1015625']	1	2300	2.87	10
scan1319	MPRAGE T1 Coronal - TI=900	MPRAGE T1 Coronal - TI=900	1	SIEMENS	3	ROW	NA	['1.1015625', '1.1015625']	1	2300	2.87	10
scan1320	MPRAGE T1 Coronal - TI=900	MPRAGE T1 Coronal - TI=900	1	SIEMENS	3	ROW	NA	['1.1015625', '1.1015625']	1	2300	2.87	10
scan1321	MPRAGE T1 Coronal - TI=900	MPRAGE T1 Coronal - TI=900	1	SIEMENS	3	ROW	NA	['1.1015625', '1.1015625']	1	2300	2.87	10
scan1322	MPRAGE T1 Coronal - TI=900	MPRAGE T1 Coronal - TI=900	1	SIEMENS	3	ROW	NA	['1.1015625', '1.1015625']	1	2300	2.87	10
scan1323	MPRAGE T1 Coronal - TI=900	MPRAGE T1 Coronal - TI=900	1	SIEMENS	3	ROW	NA	['1.1015625', '1.1015625']	1	2300	2.87	10
scan1324	MPRAGE T1 Coronal - TI=900	MPRAGE T1 Coronal - TI=900	1	SIEMENS	3	ROW	NA	['1.1015625', '1.1015625']	1	2300	2.87	10
scan1325	MPRAGE T1 Coronal - TI=900	MPRAGE T1 Coronal - TI=900	1	SIEMENS	3	ROW	NA	['1.1015625', '1.1015625']	1	2300	2.87	10
scan1326	MPRAGE T1 Coronal - TI=900	MPRAGE T1 Coronal - TI=900	1	SIEMENS	3	ROW	NA	['1.1015625', '1.1015625']	1	2300	2.87	10
scan1327	MPRAGE T1 Coronal - TI=900	MPRAGE T1 Coronal - TI=900	1	SIEMENS	3	ROW	NA	['1.1015625', '1.1015625']	1	2300	2.87	10
scan1328	MPRAGE T1 Coronal - TI=900	MPRAGE T1 Coronal - TI=900	1	SIEMENS	3	ROW	NA	['1.1015625', '1.1015625']	1	2300	2.87	10
scan1329	MPRAGE T1 Coronal - TI=900	MPRAGE T1 Coronal - TI=900	1	SIEMENS	3	ROW	NA	['1.1015625', '1.1015625']	1	2300	2.87	10
scan1330	MPRAGE T1 Coronal - TI=900	MPRAGE T1 Coronal - TI=900	1	SIEMENS	3	ROW	NA	['1.1015625', '1.1015625']	1	2300	2.87	10
scan1331	MPRAGE T1 Coronal - TI=900	MPRAGE T1 Coronal - TI=900	1	SIEMENS	3	ROW	NA	['1.1015625', '1.1015625']	1	2300	2.87	10
scan1332	MPRAGE T1 Coronal - TI=900	MPRAGE T1 Coronal - TI=900	1	SIEMENS	3	ROW	NA	['1.1015625', '1.1015625']	1	2300	2.87	10
scan1333	MPRAGE T1 Coronal - TI=900	MPRAGE T1 Coronal - TI=900	1	SIEMENS	3	ROW	NA	['1.1015625', '1.1015625']	1	2300	2.87	10
scan1334	MPRAGE T1 Coronal - TI=900	MPRAGE T1 Coronal - TI=900	1	SIEMENS	3	ROW	NA	['1.1015625', '1.1015625']	1	2300	2.87	10
scan1335	MPRAGE T1 Coronal - TI=900	MPRAGE T1 Coronal - TI=900	1	SIEMENS	3	ROW	NA	['1.1015625', '1.1015625']	1	2300	2.87	10
scan1336	MPRAGE T1 Coronal - TI=900	MPRAGE T1 Coronal - TI=900	1	SIEMENS	3	ROW	NA	['1.1015625', '1.1015625']	1	2300	2.87	10
scan1337	MPRAGE T1 Coronal - TI=900	MPRAGE T1 Coronal - TI=900	1	SIEMENS	3	ROW	NA	['1.1015625', '1.1015625']	1	2300	2.87	10
scan1338	MPRAGE T1 SAG - High Res	MPRAGE T1 SAG - High Res	1	SIEMENS	3	ROW	NA	['0.55078125', '0.55078125']	1	2300	2.98	10
scan1339	MPRAGE T1 SAG - High Res	MPRAGE T1 SAG - High Res	1	SIEMENS	3	ROW	NA	['0.55078125', '0.55078125']	1	2300	2.98	10
scan1340	MPRAGE T1 SAG - High Res	MPRAGE T1 SAG - High Res	1	SIEMENS	3	ROW	NA	['0.55078125', '0.55078125']	1	2300	2.98	10
scan1341	MPRAGE T1 SAG - High Res	MPRAGE T1 SAG - High Res	1	SIEMENS	3	ROW	NA	['0.55078125', '0.55078125']	1	2300	2.98	10
scan1342	MPRAGE T1 SAG - High Res	MPRAGE T1 SAG - High Res	1	SIEMENS	3	ROW	NA	['0.55078125', '0.55078125']	1	2300	2.98	10
scan1343	MPRAGE T1 SAG - High Res	MPRAGE T1 SAG - High Res	1	SIEMENS	3	ROW	NA	['0.55078125', '0.55078125']	1	2300	2.98	10
scan1344	MPRAGE T1 SAG - High Res	MPRAGE T1 SAG - High Res	1	SIEMENS	3	ROW	NA	['0.55078125', '0.55078125']	1	2300	2.98	10
scan1345	MPRAGE T1 SAG - High Res	MPRAGE T1 SAG - High Res	1	SIEMENS	3	ROW	NA	['0.55078125', '0.55078125']	1	2300	2.98	10
scan1346	MPRAGE T1 SAG - High Res	MPRAGE T1 SAG - High Res	1	SIEMENS	3	ROW	NA	['0.55078125', '0.55078125']	1	2300	2.98	10
scan1347	MPRAGE T1 SAG - TI=900	MPRAGE T1 SAG - TI=900	1	SIEMENS	3	ROW	NA	['0.55078125', '0.55078125']	1	2300	2.98	10
scan1348	MPRAGE T1 SAG - TI=900	MPRAGE T1 SAG - TI=900	1	SIEMENS	3	ROW	NA	['0.55078125', '0.55078125']	1	2300	2.98	10
scan1349	MPRAGE T1 SAG - TI=900	MPRAGE T1 SAG - TI=900	1	SIEMENS	3	ROW	NA	['0.55078125', '0.55078125']	1	2300	2.98	10
scan1350	MPRAGE T1 SAG - TI=900	MPRAGE T1 SAG - TI=900	1	SIEMENS	3	ROW	NA	['0.55078125', '0.55078125']	1	2300	2.98	10
scan1351	MPRAGE T1 SAG - TI=900	MPRAGE T1 SAG - TI=900	1	SIEMENS	3	ROW	NA	['0.55078125', '0.55078125']	1	2300	2.98	10
scan1352	MPRAGE T1 SAG - TI=900	MPRAGE T1 SAG - TI=900	1	SIEMENS	3	ROW	NA	['0.55078125', '0.55078125']	1	2300	2.98	10
scan1353	MPRAGE T1 SAG-HI RES - IPAT	MPRAGE T1 SAG-HI RES - IPAT	1	SIEMENS	3	ROW	NA	['0.73750001192093', '0.73750001192093']	1	2300	2.67	20
scan1354	MPRAGE T1 SAG-HI RES - IPAT	MPRAGE T1 SAG-HI RES - IPAT	1	SIEMENS	3	ROW	NA	['0.73750001192093', '0.73750001192093']	1	2300	2.67	20
scan1355	MPRAGE T1 SAG-HI RES - IPAT	MPRAGE T1 SAG-HI RES - IPAT	1	SIEMENS	3	ROW	NA	['0.73750001192093', '0.73750001192093']	1	2300	2.67	20
scan1356	MPRAGE T1 SAG-HI RES - IPAT	MPRAGE T1 SAG-HI RES - IPAT	1	SIEMENS	3	ROW	NA	['0.73750001192093', '0.73750001192093']	1	2300	2.67	20
scan1357	MPRAGE T1 SAG-HI RES - IPAT	MPRAGE T1 SAG-HI RES - IPAT	1	SIEMENS	3	ROW	NA	['0.73750001192093', '0.73750001192093']	1	2300	2.67	20
scan1358	MPRAGE T1 SAG-HI RES - IPAT	MPRAGE T1 SAG-HI RES - IPAT	1	SIEMENS	3	ROW	NA	['0.73750001192093', '0.73750001192093']	1	2300	2.67	20
scan1359	MPRAGE T1 SAG-HI RES - IPAT	MPRAGE T1 SAG-HI RES - IPAT	1	SIEMENS	3	ROW	NA	['0.73750001192093', '0.73750001192093']	1	2300	2.67	20
scan1360	MPRAGE T1 SAG-HI RES - IPAT	MPRAGE T1 SAG-HI RES - IPAT	1	SIEMENS	3	ROW	NA	['0.73750001192093', '0.73750001192093']	1	2300	2.67	20
scan1361	MPRAGE T1 SAG-HI RES - TI=900	MPRAGE T1 SAG-HI RES - TI=900	1	SIEMENS	3	ROW	NA	['0.73750001192093', '0.73750001192093']	1	2300	2.67	10
scan1362	MPRAGE T1 SAG-HI RES - TI=900	MPRAGE T1 SAG-HI RES - TI=900	1	SIEMENS	3	ROW	NA	['0.73750001192093', '0.73750001192093']	1	2300	2.67	10
scan1363	MPRAGE T1 SAG-HI RES - TI=900	MPRAGE T1 SAG-HI RES - TI=900	1	SIEMENS	3	ROW	NA	['0.73750001192093', '0.73750001192093']	1	2300	2.67	10
scan1364	MPRAGE T1 SAG-HI RES - TI=900	MPRAGE T1 SAG-HI RES - TI=900	1	SIEMENS	3	ROW	NA	['0.73750001192093', '0.73750001192093']	1	2300	2.67	10
scan1365	MPRAGE T1 SAG-HI RES - TI=900	MPRAGE T1 SAG-HI RES - TI=900	1	SIEMENS	3	ROW	NA	['0.73750001192093', '0.73750001192093']	1	2300	2.67	10
scan1366	MPRAGE T1 SAG-HI RES - TI=900	MPRAGE T1 SAG-HI RES - TI=900	1	SIEMENS	3	ROW	NA	['0.73750001192093', '0.73750001192093']	1	2300	2.67	10
scan1367	MPRAGE T1 SAG-HI RES - TI=900	MPRAGE T1 SAG-HI RES - TI=900	1	SIEMENS	3	ROW	NA	['0.73750001192093', '0.73750001192093']	1	2300	2.67	10
scan1368	MPRAGE_Coronal	MPRAGE_Coronal	1	SIEMENS	3	ROW	NA	['0.9375', '0.9375']	1	2300	3.01	10
scan1369	MPRAGE_Coronal	MPRAGE_Coronal	1	SIEMENS	3	ROW	NA	['1.1015625', '1.1015625']	1	2300	2.85	10
scan1370	MPRAGE_Coronal	MPRAGE_Coronal	1	SIEMENS	3	ROW	NA	['1.1015625', '1.1015625']	1	2300	2.85	10
scan1371	MPRAGE_Coronal	MPRAGE_Coronal	1	SIEMENS	3	ROW	NA	['0.9375', '0.9375']	1	2300	3.01	10
scan1372	MPRAGE_Coronal	MPRAGE_Coronal	1	SIEMENS	3	ROW	NA	['1.1015625', '1.1015625']	1	2300	2.85	10
scan1373	MPRAGE_Coronal	MPRAGE_Coronal	1	SIEMENS	3	ROW	NA	['1.1015625', '1.1015625']	1	2300	2.85	10
scan1374	MPRAGE_Coronal	MPRAGE_Coronal	1	SIEMENS	3	ROW	NA	['1.1015625', '1.1015625']	1	2300	2.87	10
scan1375	MPRAGE_Coronal	MPRAGE_Coronal	1	SIEMENS	3	ROW	NA	['0.9375', '0.9375']	1	2300	3.03	10
scan1376	MPRAGE_Coronal	MPRAGE_Coronal	1	SIEMENS	3	ROW	NA	['1.1015625', '1.1015625']	1	2300	2.87	10
scan1377	MPRAGE_Coronal	MPRAGE_Coronal	1	SIEMENS	3	ROW	NA	['1.1015625', '1.1015625']	1	2300	2.87	10
scan1378	MPRAGE_Coronal	MPRAGE_Coronal	1	SIEMENS	3	ROW	NA	['1.1015625', '1.1015625']	1	2300	2.87	10
scan1379	MPRAGE_Coronal	MPRAGE_Coronal	1	SIEMENS	3	ROW	NA	['1.1015625', '1.1015625']	1	2300	2.87	10
scan1380	MPRAGE_Coronal	MPRAGE_Coronal	1	SIEMENS	3	ROW	NA	['1.1015625', '1.1015625']	1	2300	2.87	10
scan1381	MPRAGE_Coronal	MPRAGE_Coronal	1	SIEMENS	3	ROW	NA	['0.9375', '0.9375']	1	2300	3.03	10
scan1382	MPRAGE_Coronal	MPRAGE_Coronal	1	SIEMENS	3	ROW	NA	['1.1015625', '1.1015625']	1	2300	2.87	10
scan1383	MPRAGE_Coronal	MPRAGE_Coronal	1	SIEMENS	3	ROW	NA	['1.1015625', '1.1015625']	1	2300	2.87	10
scan1384	MPRAGE_Coronal	MPRAGE_Coronal	1	SIEMENS	3	ROW	NA	['1.1015625', '1.1015625']	1	2300	2.87	10
scan1385	MPRAGE_Coronal	MPRAGE_Coronal	1	SIEMENS	3	ROW	NA	['0.9375', '0.9375']	1	2300	3.03	10
scan1386	MPRAGE_Coronal	MPRAGE_Coronal	1	SIEMENS	3	ROW	NA	['0.9375', '0.9375']	1	2300	3.03	10
scan1387	MPRAGE_Coronal	MPRAGE_Coronal	1	SIEMENS	3	ROW	NA	['1.1015625', '1.1015625']	1	2300	2.87	10
scan1388	MPRAGE_Coronal	MPRAGE_Coronal	1	SIEMENS	3	ROW	NA	['1.1015625', '1.1015625']	1	2300	2.87	10
scan1389	MPRAGE_Coronal	MPRAGE_Coronal	1	SIEMENS	3	ROW	NA	['0.9375', '0.9375']	1	2300	3.03	10
scan1390	MPRAGE_Coronal	MPRAGE_Coronal	1	SIEMENS	3	ROW	NA	['0.9375', '0.9375']	1	2300	3.03	10
scan1391	MPRAGE_Coronal	MPRAGE_Coronal	1	SIEMENS	3	ROW	NA	['0.9375', '0.9375']	1	2300	3.03	10
scan1392	MPRAGE_Coronal	MPRAGE_Coronal	1	SIEMENS	3	ROW	NA	['1.1015625', '1.1015625']	1	2300	2.87	10
scan1393	MPRAGE_Coronal	MPRAGE_Coronal	1	SIEMENS	3	ROW	NA	['0.9375', '0.9375']	1	2300	3.03	10
scan1394	MPRAGE_Coronal	MPRAGE_Coronal	1	SIEMENS	3	ROW	NA	['1.1015625', '1.1015625']	1	2300	2.87	10
scan1395	MPRAGE_Coronal	MPRAGE_Coronal	1	SIEMENS	3	ROW	NA	['0.9375', '0.9375']	1	2300	3.03	10
scan1396	Stop Signal	Stop Signal	1	SIEMENS	3	COL	4.5	['2', '2']	1	2800	29	80
scan1397	t1_mprage COR_TI 900	t1_mprage COR_TI 900	1	SIEMENS	3	ROW	NA	['1.1015625', '1.1015625']	1	2300	1.91	10
scan1398	t1_mprage COR_TI 900	t1_mprage COR_TI 900	1	SIEMENS	3	ROW	NA	['1.1015625', '1.1015625']	1	2300	1.91	10
scan1399	t1_mprage COR_TI 900	t1_mprage COR_TI 900	1	SIEMENS	3	ROW	NA	['1.1015625', '1.1015625']	1	2300	1.91	10
scan1400	t1_mprage COR_TI 900	t1_mprage COR_TI 900	1	SIEMENS	3	ROW	NA	['1.1015625', '1.1015625']	1	2300	1.91	10
scan1401	t1_mprage COR_TI 900	t1_mprage COR_TI 900	1	SIEMENS	3	ROW	NA	['1.1015625', '1.1015625']	1	2300	1.91	10
scan1402	t1_mprage COR_TI 900	t1_mprage COR_TI 900	1	SIEMENS	3	ROW	NA	['1.1015625', '1.1015625']	1	2300	1.91	10
scan1403	t1_mprage COR_TI 900	t1_mprage COR_TI 900	1	SIEMENS	3	ROW	NA	['1.1015625', '1.1015625']	1	2300	1.91	10
scan1404	t1_mprage COR_TI 900	t1_mprage COR_TI 900	1	SIEMENS	3	ROW	NA	['1.1015625', '1.1015625']	1	2300	1.91	10
scan1405	t1_mprage COR_TI 900	t1_mprage COR_TI 900	1	SIEMENS	3	ROW	NA	['1.1015625', '1.1015625']	1	2300	1.91	10
scan1406	t1_mprage COR_TI 900	t1_mprage COR_TI 900	1	SIEMENS	3	ROW	NA	['1.1015625', '1.1015625']	1	2300	1.91	10
scan1407	t1_mprage COR_TI 900	t1_mprage COR_TI 900	1	SIEMENS	3	ROW	NA	['1.1015625', '1.1015625']	1	2300	1.93	10
scan1408	t1_mprage COR_TI 900	t1_mprage COR_TI 900	1	SIEMENS	3	ROW	NA	['1.1015625', '1.1015625']	1	2300	1.93	10
scan1409	t1_mprage COR_TI 900	t1_mprage COR_TI 900	1	SIEMENS	3	ROW	NA	['1.1015625', '1.1015625']	1	2300	1.93	10
scan1410	t1_mprage COR_TI 900	t1_mprage COR_TI 900	1	SIEMENS	3	ROW	NA	['1.1015625', '1.1015625']	1	2300	1.93	10
scan1411	t1_mprage COR_TI 900	t1_mprage COR_TI 900	1	SIEMENS	3	ROW	NA	['1.1015625', '1.1015625']	1	2300	1.93	10
scan1412	t1_mprage COR_TI 900	t1_mprage COR_TI 900	1	SIEMENS	3	ROW	NA	['1.1015625', '1.1015625']	1	2300	1.93	10
scan1413	t1_mprage COR_TI 900	t1_mprage COR_TI 900	1	SIEMENS	3	ROW	NA	['1.1015625', '1.1015625']	1	2300	1.93	10
scan1414	t1_mprage COR_TI 900	t1_mprage COR_TI 900	1	SIEMENS	3	ROW	NA	['1.1015625', '1.1015625']	1	2300	1.93	10
scan1415	t1_mprage COR_TI 900	t1_mprage COR_TI 900	1	SIEMENS	3	ROW	NA	['1.1015625', '1.1015625']	1	2300	1.93	10
scan1416	t1_mprage COR_TI 900	t1_mprage COR_TI 900	1	SIEMENS	3	ROW	NA	['1.1015625', '1.1015625']	1	2300	1.93	10
scan1417	t1_mprage COR_TI 900	t1_mprage COR_TI 900	1	SIEMENS	3	ROW	NA	['1.1015625', '1.1015625']	1	2300	1.93	10
scan1418	t1_mprage COR_TI 900	t1_mprage COR_TI 900	1	SIEMENS	3	ROW	NA	['1.1015625', '1.1015625']	1	2300	1.93	10
scan1419	t1_mprage COR_TI 900	t1_mprage COR_TI 900	1	SIEMENS	3	ROW	NA	['1.1015625', '1.1015625']	1	2300	1.93	10
scan1420	t1_mprage COR_TI 900	t1_mprage COR_TI 900	1	SIEMENS	3	ROW	NA	['1.1015625', '1.1015625']	1	2300	1.93	10
scan1421	t1_mprage COR_TI 900	t1_mprage COR_TI 900	1	SIEMENS	3	ROW	NA	['1.1015625', '1.1015625']	1	2300	1.93	10
scan1422	t1_mprage COR_TI 900	t1_mprage COR_TI 900	1	SIEMENS	3	ROW	NA	['1.1015625', '1.1015625']	1	2300	1.93	10
scan1423	t1w_mprage_coronar	t1w_mprage_coronar	0	SIEMENS	3	ROW	NA	['1.1015625', '1.1015625']	1	2300	2.81	10
scan1424	t1w_mprage_coronar	t1w_mprage_coronar	0	SIEMENS	3	ROW	NA	['1.1015625', '1.1015625']	1	2300	2.81	10
scan1425	t1w_mprage_coronar	t1w_mprage_coronar	0	SIEMENS	3	ROW	NA	['1.1015625', '1.1015625']	1	2300	2.81	10
scan1426	t1w_mprage_coronar	t1w_mprage_coronar	0	SIEMENS	3	ROW	NA	['1.1015625', '1.1015625']	1	2300	2.81	10
scan1427	t1w_mprage_coronar	t1w_mprage_coronar	0	SIEMENS	3	ROW	NA	['1.1015625', '1.1015625']	1	2300	2.81	10
scan1428	t1w_mprage_coronar	t1w_mprage_coronar	0	SIEMENS	3	ROW	NA	['1.1015625', '1.1015625']	1	2300	2.81	10
scan1429	t1w_mprage_sagittal	t1w_mprage_sagittal	0	SIEMENS	3	ROW	NA	['0.55078125', '0.55078125']	1	2300	2.96	10
scan1430	t1w_mprage_sagittal	t1w_mprage_sagittal	0	SIEMENS	3	ROW	NA	['0.55078125', '0.55078125']	1	2300	2.96	10
scan1431	t1w_mprage_sagittal	t1w_mprage_sagittal	0	SIEMENS	3	ROW	NA	['0.55078125', '0.55078125']	1	2300	2.96	10
scan1432	t1w_mprage_sagittal	t1w_mprage_sagittal	0	SIEMENS	3	ROW	NA	['0.55078125', '0.55078125']	1	2300	2.96	10
scan1433	t1w_mprage_sagittal	t1w_mprage_sagittal	0	SIEMENS	3	ROW	NA	['0.55078125', '0.55078125']	1	2300	2.96	10
scan1434	t1w_mprage_sagittal	t1w_mprage_sagittal	0	SIEMENS	3	ROW	NA	['0.55078125', '0.55078125']	1	2300	2.96	10
scan1435	t1w_mprage_sagittal	t1w_mprage_sagittal	0	SIEMENS	3	ROW	NA	['0.55078125', '0.55078125']	1	2300	2.96	10
scan1436	T2 VAR 155	T2 VAR 155	1	SIEMENS	3	ROW	NA	['0.5', '0.5']	1	4800	430	120
scan1437	T2 VAR 155	T2 VAR 155	1	SIEMENS	3	ROW	NA	['0.5', '0.5']	1	4800	430	120
scan1438	T2 VAR 155	T2 VAR 155	1	SIEMENS	3	ROW	NA	['0.5', '0.5']	1	4800	430	120
scan1439	T2 VAR 155	T2 VAR 155	1	SIEMENS	3	ROW	NA	['0.5', '0.5']	1	4800	430	120
scan1440	T2 VAR 155	T2 VAR 155	1	SIEMENS	3	ROW	NA	['1', '1']	1	4800	453	120
scan1441	T2 VAR 155	T2 VAR 155	1	SIEMENS	3	ROW	NA	['0.5', '0.5']	1	4800	430	120
scan1442	T2 VAR 155	T2 VAR 155	1	SIEMENS	3	ROW	NA	['1', '1']	1	4800	453	120
scan1443	T2 VAR 155	T2 VAR 155	1	SIEMENS	3	ROW	NA	['0.5', '0.5']	1	4800	430	120
scan1444	T2 VAR 155-B-15 VERSION	T2 VAR 155-B-15 VERSION	1	SIEMENS	3	ROW	NA	['1', '1']	1	4800	430	120
scan1445	MPRAGE1x1x1 SENSE	MPRAGE1x1x1 SENSE	NA	Philips Medical Systems	NA	NA	NA	NA	NA	NA	NA	NA
